# Supplementary material for: The Complex Reactivity of [(salen)Fe]2(μ-O) with HBpin and Its Implications in Catalysis
Source: ACS Catal. 2023 Aug 23;13(17):11841–50. doi: 10.1021/acscatal.3c02898 (PMC10476159; doi:10.1021/acscatal.3c02898)
Supplement: Supplementary file 2 — cs3c02898_si_002.cif [file cs3c02898_si_002.cif]

data_s22rlw50-cpd-4a
_audit_creation_date               2023-03-15
_audit_creation_method
;
Olex2 1.5
(compiled 2023.03.06 svn.rbb2c1857 for OlexSys, GUI svn.r6748)
;
_shelx_SHELXL_version_number       '2019/3'
_audit_contact_author_address      ?
_audit_contact_author_email        ?
_audit_contact_author_name         ''
_audit_contact_author_phone        ?
_publ_contact_author_id_orcid      ?
_publ_section_references
;
Dolomanov, O.V., Bourhis, L.J., Gildea, R.J, Howard, J.A.K. & Puschmann, H.
 (2009), J. Appl. Cryst. 42, 339-341.

Sheldrick, G.M. (2015). Acta Cryst. A71, 3-8.

Sheldrick, G.M. (2015). Acta Cryst. C71, 3-8.
;
_chemical_name_common              ?
_chemical_name_systematic          ?
_chemical_formula_moiety           'C44 H60 B2 Fe2 N4 O10'
_chemical_formula_sum              'C48 H66 B2 Fe2 N6 O10'
_chemical_formula_weight           1020.38
_chemical_melting_point            ?
loop_
  _atom_type_symbol
  _atom_type_description
  _atom_type_scat_dispersion_real
  _atom_type_scat_dispersion_imag
  _atom_type_scat_source
 'C' 'C' 0.0181 0.0091 'International Tables Vol C Tables 4.2.6.8 and 6.1.1.4'
 'H' 'H' 0.0000 0.0000 'International Tables Vol C Tables 4.2.6.8 and 6.1.1.4'
 'B' 'B' 0.0090 0.0039 'International Tables Vol C Tables 4.2.6.8 and 6.1.1.4'
 'Fe' 'Fe' -1.1336 3.1974
 'International Tables Vol C Tables 4.2.6.8 and 6.1.1.4'
 'N' 'N' 0.0311 0.0180 'International Tables Vol C Tables 4.2.6.8 and 6.1.1.4'
 'O' 'O' 0.0492 0.0322 'International Tables Vol C Tables 4.2.6.8 and 6.1.1.4'

_shelx_space_group_comment
;
The symmetry employed for this shelxl refinement is uniquely defined
by the following loop, which should always be used as a source of
symmetry information in preference to the above space-group names.
They are only intended as comments.
;
_space_group_crystal_system        'monoclinic'
_space_group_IT_number             14
_space_group_name_H-M_alt          'P 1 21/n 1'
_space_group_name_Hall             '-P 2yn'
loop_
  _space_group_symop_operation_xyz
 'x, y, z'
 '-x+1/2, y+1/2, -z+1/2'
 '-x, -y, -z'
 'x-1/2, -y-1/2, z-1/2'

_cell_length_a                     13.3923(5)
_cell_length_b                     18.0537(8)
_cell_length_c                     21.4231(9)
_cell_angle_alpha                  90
_cell_angle_beta                   94.416(4)
_cell_angle_gamma                  90
_cell_volume                       5164.3(4)
_cell_formula_units_Z              4
_cell_measurement_reflns_used      5767
_cell_measurement_temperature      150.01(10)
_cell_measurement_theta_max        72.2350
_cell_measurement_theta_min        4.1360
_shelx_estimated_absorpt_T_max     0.902
_shelx_estimated_absorpt_T_min     0.648
_exptl_absorpt_coefficient_mu      4.997
_exptl_absorpt_correction_T_max    0.904
_exptl_absorpt_correction_T_min    0.716
_exptl_absorpt_correction_type     analytical
_exptl_absorpt_process_details
;
CrysAlisPro 1.171.42.85a (Rigaku Oxford Diffraction, 2023)
Analytical numeric absorption correction using a multifaceted crystal
model based on expressions derived by R.C. Clark & J.S. Reid.
(Clark, R. C. & Reid, J. S. (1995). Acta Cryst. A51, 887-897)
Empirical absorption correction using spherical harmonics,
implemented in SCALE3 ABSPACK scaling algorithm.
;
_exptl_absorpt_special_details     ?
_exptl_crystal_colour              'dark red'
_exptl_crystal_colour_modifier     dark
_exptl_crystal_colour_primary      red
_exptl_crystal_density_diffrn      1.312
_exptl_crystal_density_meas        ?
_exptl_crystal_density_method      ?
_exptl_crystal_description         block
_exptl_crystal_F_000               2152
_exptl_crystal_size_max            0.095
_exptl_crystal_size_mid            0.077
_exptl_crystal_size_min            0.021
_exptl_transmission_factor_max     ?
_exptl_transmission_factor_min     ?
_diffrn_reflns_av_R_equivalents    0.0694
_diffrn_reflns_av_unetI/netI       0.1505
_diffrn_reflns_Laue_measured_fraction_full  0.999
_diffrn_reflns_Laue_measured_fraction_max  0.987
_diffrn_reflns_limit_h_max         13
_diffrn_reflns_limit_h_min         -16
_diffrn_reflns_limit_k_max         22
_diffrn_reflns_limit_k_min         -21
_diffrn_reflns_limit_l_max         26
_diffrn_reflns_limit_l_min         -23
_diffrn_reflns_number              14051
_diffrn_reflns_point_group_measured_fraction_full  0.999
_diffrn_reflns_point_group_measured_fraction_max  0.987
_diffrn_reflns_theta_full          67.684
_diffrn_reflns_theta_max           73.154
_diffrn_reflns_theta_min           3.766
_diffrn_ambient_environment        N~2~
_diffrn_ambient_temperature        150.01(10)
_diffrn_detector                   'CCD plate'
_diffrn_detector_area_resol_mean   8.1150
_diffrn_detector_type              EosS2
_diffrn_measured_fraction_theta_full  0.999
_diffrn_measured_fraction_theta_max  0.987
_diffrn_measurement_device         'four-circle diffractometer'
_diffrn_measurement_device_type    'SuperNova, Dual, Cu at home/near, EosS2'
_diffrn_measurement_method         '\w scans'
_diffrn_radiation_monochromator    mirror
_diffrn_radiation_probe            x-ray
_diffrn_radiation_type             'Cu K\a'
_diffrn_radiation_wavelength       1.54184
_diffrn_source                     'micro-focus sealed X-ray tube'
_diffrn_source_type                'SuperNova (Cu) X-ray Source'
_reflns_Friedel_coverage           0.000
_reflns_Friedel_fraction_full      .
_reflns_Friedel_fraction_max       .
_reflns_number_gt                  6478
_reflns_number_total               14051
_reflns_special_details
;
 Structure factors included contributions from the .fab file.
 
 _reflns_Friedel_fraction is defined as the number of unique
 Friedel pairs measured divided by the number that would be
 possible theoretically, ignoring centric projections and
 systematic absences. Completness statistics refer to single and
 composite reflections containing twin component 1 only.
;
_reflns_threshold_expression       'I > 2\s(I)'
_computing_cell_refinement         'CrysAlisPro 1.171.42.85a (Rigaku OD, 2023)'
_computing_data_collection         'CrysAlisPro 1.171.42.85a (Rigaku OD, 2023)'
_computing_data_reduction          'CrysAlisPro 1.171.42.85a (Rigaku OD, 2023)'
_computing_molecular_graphics      'Olex2 1.5 (Dolomanov et al., 2009)'
_computing_publication_material    'Olex2 1.5 (Dolomanov et al., 2009)'
_computing_structure_refinement    'SHELXL 2019/3 (Sheldrick, 2015)'
_computing_structure_solution      'SHELXT  (Sheldrick, 2015)'
_refine_diff_density_max           0.426
_refine_diff_density_min           -0.381
_refine_diff_density_rms           0.079
_refine_ls_extinction_coef         0.00013(3)
_refine_ls_extinction_expression  
 'Fc^*^=kFc[1+0.001xFc^2^\l^3^/sin(2\q)]^-1/4^'
_refine_ls_extinction_method       'SHELXL-2019/2 (Sheldrick 2019)'
_refine_ls_goodness_of_fit_ref     0.806
_refine_ls_hydrogen_treatment      mixed
_refine_ls_matrix_type             full
_refine_ls_number_parameters       585
_refine_ls_number_reflns           14051
_refine_ls_number_restraints       4
_refine_ls_R_factor_all            0.1189
_refine_ls_R_factor_gt             0.0597
_refine_ls_restrained_S_all        0.806
_refine_ls_shift/su_max            0.000
_refine_ls_shift/su_mean           0.000
_refine_ls_structure_factor_coef   Fsqd
_refine_ls_weighting_details      
 'w=1/[\s^2^(Fo^2^)+(0.0637P)^2^] where P=(Fo^2^+2Fc^2^)/3'
_refine_ls_weighting_scheme        calc
_refine_ls_wR_factor_gt            0.1294
_refine_ls_wR_factor_ref           0.1428
_refine_special_details
;
The asymmetric unit comprises one molecule of the metal complex and region 
of disordered solvent. The nitrogen bound hydrogens, in the former, were 
located and each refined at a distance of 0.98 \%A from the relevant parent 
atom. The solvent was disordered to an extent that did not lend itself to 
ready modelling and, hence, it was treated using the solvent-mask algorithm 
available Olex-2. An allowance has been made for two molecules of 
acetonitrile, per asymmetric unit, in the forum as presented to 
account for this guest solvent. 

The data frames were integrated 
to take account of non-merohedral sample twinning (45% approximately).

The "_diffrn_reflns_av_R_equivalents" quoted herein pertains to the 
HKLF5 file (based on comparison of scale factors arising 
from the component analysis for each domain and overlapping reflections 
which contribute to each twinned component).
Refined as a 2-component twin.
;
_olex2_refinement_description
;
1. Twinned data refinement
 Scales: 0.5438(17)
 0.4562(17)
2. Fixed Uiso
 At 1.2 times of:
  All C(H) groups, All C(H,H) groups
 At 1.5 times of:
  All C(H,H,H) groups
3. Restrained distances
 N4-H4 = N3-H3 = N2-H2 = N1-H1
 0.98 with sigma of 0.005
4.a Secondary CH2 refined with riding coordinates:
 C1(H1A,H1B), C2(H2A,H2B), C3(H3A,H3B), C10(H10A,H10B), C17(H17A,H17B),
 C18(H18A,H18B), C19(H19A,H19B), C26(H26A,H26B)
4.b Aromatic/amide H refined with riding coordinates:
 C5(H5), C6(H6), C7(H7), C8(H8), C12(H12), C13(H13), C14(H14), C15(H15),
 C21(H21), C22(H22), C23(H23), C24(H24), C28(H28), C29(H29), C30(H30), C31(H31)
4.c Idealised Me refined as rotating group:
 C35(H35A,H35B,H35C), C36(H36A,H36B,H36C), C37(H37A,H37B,H37C), C38(H38A,H38B,
 H38C), C41(H41A,H41B,H41C), C42(H42A,H42B,H42C), C43(H43A,H43B,H43C), C44(H44A,
 H44B,H44C)
;
_atom_sites_solution_hydrogens     mixed
_atom_sites_solution_primary       dual
_atom_sites_solution_secondary     ?
loop_
  _atom_site_label
  _atom_site_type_symbol
  _atom_site_fract_x
  _atom_site_fract_y
  _atom_site_fract_z
  _atom_site_U_iso_or_equiv
  _atom_site_adp_type
  _atom_site_occupancy
  _atom_site_site_symmetry_order
  _atom_site_calc_flag
  _atom_site_refinement_flags_posn
  _atom_site_refinement_flags_adp
  _atom_site_refinement_flags_occupancy
  _atom_site_disorder_assembly
  _atom_site_disorder_group
 Fe1 Fe 0.50189(5) 0.30092(4) 0.34854(3) 0.02789(19) Uani 1 1 d . . . . .
 Fe2 Fe 0.32392(5) 0.38819(4) 0.27346(3) 0.02680(18) Uani 1 1 d . . . . .
 O1 O 0.4999(2) 0.22263(17) 0.40767(14) 0.0340(8) Uani 1 1 d . . . . .
 O2 O 0.5357(2) 0.37997(18) 0.40444(14) 0.0382(8) Uani 1 1 d . . . . .
 O3 O 0.1893(2) 0.40299(17) 0.29342(13) 0.0304(8) Uani 1 1 d . . . . .
 O4 O 0.3038(2) 0.31498(16) 0.20866(14) 0.0324(8) Uani 1 1 d . . . . .
 O5 O 0.3541(2) 0.31708(16) 0.34405(13) 0.0271(7) Uani 1 1 d . . . . .
 O6 O 0.2419(2) 0.21970(17) 0.37157(14) 0.0344(8) Uani 1 1 d . . . . .
 O7 O 0.2635(2) 0.31917(17) 0.43740(13) 0.0325(8) Uani 1 1 d . . . . .
 O8 O 0.4801(2) 0.37698(17) 0.27228(13) 0.0293(8) Uani 1 1 d . . . . .
 O9 O 0.6377(2) 0.37481(17) 0.22673(14) 0.0320(8) Uani 1 1 d . . . . .
 O10 O 0.5324(2) 0.47117(17) 0.20179(15) 0.0341(8) Uani 1 1 d . . . . .
 N1 N 0.4905(3) 0.2185(2) 0.27422(18) 0.0306(9) Uani 1 1 d D . . . .
 H1 H 0.448(3) 0.244(2) 0.2415(15) 0.045(15) Uiso 1 1 d D . . . .
 N2 N 0.6581(3) 0.2857(2) 0.33460(18) 0.0307(9) Uani 1 1 d D . . . .
 H2 H 0.671(4) 0.320(2) 0.3006(17) 0.07(2) Uiso 1 1 d D . . . .
 N3 N 0.3661(3) 0.4861(2) 0.3297(2) 0.0339(10) Uani 1 1 d D . . . .
 H3 H 0.4346(15) 0.471(3) 0.343(2) 0.08(2) Uiso 1 1 d D . . . .
 N4 N 0.3186(3) 0.4735(2) 0.20211(18) 0.0292(9) Uani 1 1 d D . . . .
 H4 H 0.3890(11) 0.474(2) 0.193(2) 0.045(15) Uiso 1 1 d D . . . .
 C1 C 0.5912(4) 0.1998(3) 0.2541(2) 0.0386(12) Uani 1 1 d . . . . .
 H1A H 0.605963 0.231102 0.217991 0.046 Uiso 1 1 calc R U . . .
 H1B H 0.592504 0.147330 0.240788 0.046 Uiso 1 1 calc R U . . .
 C2 C 0.6696(4) 0.2125(3) 0.3075(2) 0.0418(13) Uani 1 1 d . . . . .
 H2A H 0.663201 0.174197 0.340030 0.050 Uiso 1 1 calc R U . . .
 H2B H 0.737181 0.208050 0.292036 0.050 Uiso 1 1 calc R U . . .
 C3 C 0.7196(3) 0.2990(3) 0.3937(2) 0.0432(14) Uani 1 1 d . . . . .
 H3A H 0.789788 0.284894 0.388215 0.052 Uiso 1 1 calc R U . . .
 H3B H 0.695011 0.267340 0.426976 0.052 Uiso 1 1 calc R U . . .
 C4 C 0.7162(4) 0.3793(3) 0.4137(2) 0.0392(13) Uani 1 1 d . . . . .
 C5 C 0.8047(4) 0.4183(4) 0.4282(2) 0.0520(16) Uani 1 1 d . . . . .
 H5 H 0.867199 0.394993 0.423311 0.062 Uiso 1 1 calc R U . . .
 C6 C 0.8026(5) 0.4898(4) 0.4496(3) 0.065(2) Uani 1 1 d . . . . .
 H6 H 0.863448 0.515698 0.459770 0.078 Uiso 1 1 calc R U . . .
 C7 C 0.7113(5) 0.5244(4) 0.4564(3) 0.0641(19) Uani 1 1 d . . . . .
 H7 H 0.709627 0.573811 0.471452 0.077 Uiso 1 1 calc R U . . .
 C8 C 0.6232(4) 0.4867(3) 0.4410(2) 0.0473(15) Uani 1 1 d . . . . .
 H8 H 0.561083 0.510713 0.445739 0.057 Uiso 1 1 calc R U . . .
 C9 C 0.6232(4) 0.4139(3) 0.4188(2) 0.0372(12) Uani 1 1 d . . . . .
 C10 C 0.4317(3) 0.1537(3) 0.2915(2) 0.0344(12) Uani 1 1 d . . . . .
 H10A H 0.422952 0.120017 0.254962 0.041 Uiso 1 1 calc R U . . .
 H10B H 0.364415 0.170528 0.301399 0.041 Uiso 1 1 calc R U . . .
 C11 C 0.4790(3) 0.1111(3) 0.3465(2) 0.0332(11) Uani 1 1 d . . . . .
 C12 C 0.4921(3) 0.0356(3) 0.3435(2) 0.0381(12) Uani 1 1 d . . . . .
 H12 H 0.472203 0.010095 0.305721 0.046 Uiso 1 1 calc R U . . .
 C13 C 0.5344(4) -0.0044(3) 0.3951(3) 0.0472(15) Uani 1 1 d . . . . .
 H13 H 0.539796 -0.056866 0.393398 0.057 Uiso 1 1 calc R U . . .
 C14 C 0.5679(4) 0.0336(3) 0.4482(3) 0.0454(14) Uani 1 1 d . . . . .
 H14 H 0.599028 0.007495 0.482968 0.054 Uiso 1 1 calc R U . . .
 C15 C 0.5567(3) 0.1088(3) 0.4515(2) 0.0405(13) Uani 1 1 d . . . . .
 H15 H 0.580291 0.134062 0.488628 0.049 Uiso 1 1 calc R U . . .
 C16 C 0.5117(3) 0.1491(3) 0.4017(2) 0.0336(12) Uani 1 1 d . . . . .
 C17 C 0.3663(4) 0.5534(3) 0.2902(2) 0.0423(13) Uani 1 1 d . . . . .
 H17A H 0.434646 0.562497 0.277340 0.051 Uiso 1 1 calc R U . . .
 H17B H 0.345988 0.596800 0.314513 0.051 Uiso 1 1 calc R U . . .
 C18 C 0.2939(4) 0.5432(3) 0.2325(2) 0.0405(13) Uani 1 1 d . . . . .
 H18A H 0.224122 0.541690 0.244787 0.049 Uiso 1 1 calc R U . . .
 H18B H 0.300011 0.585183 0.203288 0.049 Uiso 1 1 calc R U . . .
 C19 C 0.2473(4) 0.4508(3) 0.1483(2) 0.0397(13) Uani 1 1 d . . . . .
 H19A H 0.182441 0.436320 0.164028 0.048 Uiso 1 1 calc R U . . .
 H19B H 0.235199 0.493105 0.119361 0.048 Uiso 1 1 calc R U . . .
 C20 C 0.2889(3) 0.3875(3) 0.1143(2) 0.0345(11) Uani 1 1 d . . . . .
 C21 C 0.3025(4) 0.3908(3) 0.0507(2) 0.0475(14) Uani 1 1 d . . . . .
 H21 H 0.286813 0.435331 0.028460 0.057 Uiso 1 1 calc R U . . .
 C22 C 0.3384(4) 0.3305(4) 0.0187(2) 0.0534(16) Uani 1 1 d . . . . .
 H22 H 0.345823 0.333549 -0.024967 0.064 Uiso 1 1 calc R U . . .
 C23 C 0.3633(4) 0.2656(3) 0.0515(2) 0.0510(15) Uani 1 1 d . . . . .
 H23 H 0.388040 0.224065 0.030263 0.061 Uiso 1 1 calc R U . . .
 C24 C 0.3520(4) 0.2616(3) 0.1146(2) 0.0419(13) Uani 1 1 d . . . . .
 H24 H 0.369785 0.217308 0.136600 0.050 Uiso 1 1 calc R U . . .
 C25 C 0.3147(3) 0.3218(3) 0.1472(2) 0.0315(11) Uani 1 1 d . . . . .
 C26 C 0.3059(3) 0.4932(3) 0.3845(2) 0.0338(12) Uani 1 1 d . . . . .
 H26A H 0.331525 0.535794 0.410058 0.041 Uiso 1 1 calc R U . . .
 H26B H 0.315597 0.448092 0.410543 0.041 Uiso 1 1 calc R U . . .
 C27 C 0.1955(3) 0.5039(3) 0.3682(2) 0.0293(11) Uani 1 1 d . . . . .
 C28 C 0.1434(4) 0.5587(3) 0.3969(2) 0.0346(12) Uani 1 1 d . . . . .
 H28 H 0.178923 0.592303 0.424575 0.041 Uiso 1 1 calc R U . . .
 C29 C 0.0408(4) 0.5656(3) 0.3864(2) 0.0426(13) Uani 1 1 d . . . . .
 H29 H 0.006173 0.603084 0.407187 0.051 Uiso 1 1 calc R U . . .
 C30 C -0.0103(4) 0.5182(3) 0.3460(2) 0.0368(12) Uani 1 1 d . . . . .
 H30 H -0.080907 0.522922 0.338767 0.044 Uiso 1 1 calc R U . . .
 C31 C 0.0387(3) 0.4633(3) 0.3152(2) 0.0300(11) Uani 1 1 d . . . . .
 H31 H 0.001609 0.430550 0.287527 0.036 Uiso 1 1 calc R U . . .
 C32 C 0.1430(3) 0.4559(3) 0.3249(2) 0.0285(11) Uani 1 1 d . . . . .
 C33 C 0.1971(4) 0.2000(3) 0.4289(2) 0.0344(12) Uani 1 1 d . . . . .
 C34 C 0.1796(4) 0.2764(3) 0.4586(2) 0.0332(12) Uani 1 1 d . . . . .
 C35 C 0.2739(4) 0.1529(3) 0.4667(2) 0.0410(13) Uani 1 1 d . . . . .
 H35A H 0.331983 0.183399 0.480429 0.062 Uiso 1 1 calc R U . . .
 H35B H 0.295269 0.112060 0.440684 0.062 Uiso 1 1 calc R U . . .
 H35C H 0.243907 0.132705 0.503425 0.062 Uiso 1 1 calc R U . . .
 C36 C 0.1012(4) 0.1557(3) 0.4131(2) 0.0492(15) Uani 1 1 d . . . . .
 H36A H 0.064981 0.149883 0.450882 0.074 Uiso 1 1 calc R U . . .
 H36B H 0.118283 0.106750 0.397275 0.074 Uiso 1 1 calc R U . . .
 H36C H 0.058710 0.182022 0.381072 0.074 Uiso 1 1 calc R U . . .
 C37 C 0.1854(4) 0.2770(3) 0.5297(2) 0.0442(14) Uani 1 1 d . . . . .
 H37A H 0.135670 0.242603 0.544367 0.066 Uiso 1 1 calc R U . . .
 H37B H 0.171792 0.327102 0.544478 0.066 Uiso 1 1 calc R U . . .
 H37C H 0.252557 0.261661 0.546152 0.066 Uiso 1 1 calc R U . . .
 C38 C 0.0843(4) 0.3148(3) 0.4330(2) 0.0511(16) Uani 1 1 d . . . . .
 H38A H 0.078799 0.311814 0.387143 0.077 Uiso 1 1 calc R U . . .
 H38B H 0.086218 0.366917 0.445831 0.077 Uiso 1 1 calc R U . . .
 H38C H 0.026335 0.290506 0.449337 0.077 Uiso 1 1 calc R U . . .
 C39 C 0.6949(3) 0.4272(3) 0.1931(2) 0.0327(12) Uani 1 1 d . . . . .
 C40 C 0.6122(4) 0.4747(3) 0.1585(2) 0.0418(14) Uani 1 1 d . . . . .
 C41 C 0.7624(4) 0.4687(3) 0.2400(2) 0.0563(17) Uani 1 1 d . . . . .
 H41A H 0.809652 0.498711 0.218023 0.084 Uiso 1 1 calc R U . . .
 H41B H 0.799653 0.433368 0.267634 0.084 Uiso 1 1 calc R U . . .
 H41C H 0.722212 0.501012 0.264866 0.084 Uiso 1 1 calc R U . . .
 C42 C 0.7587(4) 0.3838(3) 0.1495(3) 0.0551(16) Uani 1 1 d . . . . .
 H42A H 0.716504 0.347833 0.125473 0.083 Uiso 1 1 calc R U . . .
 H42B H 0.812027 0.357531 0.174442 0.083 Uiso 1 1 calc R U . . .
 H42C H 0.788481 0.418038 0.120727 0.083 Uiso 1 1 calc R U . . .
 C43 C 0.6398(4) 0.5548(3) 0.1495(3) 0.0556(17) Uani 1 1 d . . . . .
 H43A H 0.654121 0.578312 0.190385 0.083 Uiso 1 1 calc R U . . .
 H43B H 0.583990 0.580454 0.126459 0.083 Uiso 1 1 calc R U . . .
 H43C H 0.699316 0.557543 0.125624 0.083 Uiso 1 1 calc R U . . .
 C44 C 0.5692(4) 0.4419(4) 0.0960(2) 0.0648(19) Uani 1 1 d . . . . .
 H44A H 0.621051 0.441958 0.066099 0.097 Uiso 1 1 calc R U . . .
 H44B H 0.512241 0.471913 0.079398 0.097 Uiso 1 1 calc R U . . .
 H44C H 0.546967 0.391008 0.102591 0.097 Uiso 1 1 calc R U . . .
 B1 B 0.2894(4) 0.2869(3) 0.3826(2) 0.0281(12) Uani 1 1 d . . . . .
 B2 B 0.5455(4) 0.4064(3) 0.2360(3) 0.0273(12) Uani 1 1 d . . . . .

loop_
  _atom_site_aniso_label
  _atom_site_aniso_U_11
  _atom_site_aniso_U_22
  _atom_site_aniso_U_33
  _atom_site_aniso_U_23
  _atom_site_aniso_U_13
  _atom_site_aniso_U_12
 Fe1 0.0237(4) 0.0259(4) 0.0342(4) 0.0016(3) 0.0035(3) 0.0005(3)
 Fe2 0.0226(4) 0.0260(4) 0.0323(4) 0.0021(3) 0.0062(3) 0.0003(3)
 O1 0.037(2) 0.0282(19) 0.0364(19) 0.0038(15) 0.0030(15) -0.0025(16)
 O2 0.036(2) 0.034(2) 0.044(2) -0.0035(16) 0.0004(16) -0.0061(16)
 O3 0.0269(18) 0.0309(19) 0.0342(19) -0.0012(14) 0.0076(14) 0.0006(15)
 O4 0.039(2) 0.029(2) 0.0299(18) 0.0017(14) 0.0058(15) 0.0005(15)
 O5 0.0242(17) 0.0283(19) 0.0295(17) 0.0040(14) 0.0054(13) -0.0035(14)
 O6 0.039(2) 0.035(2) 0.0305(18) 0.0024(15) 0.0115(15) -0.0132(16)
 O7 0.0350(19) 0.033(2) 0.0312(18) -0.0011(14) 0.0156(14) -0.0074(15)
 O8 0.0209(17) 0.032(2) 0.0366(19) 0.0054(15) 0.0091(14) 0.0010(14)
 O9 0.0236(17) 0.033(2) 0.0402(19) 0.0103(15) 0.0105(14) 0.0009(14)
 O10 0.0271(18) 0.033(2) 0.044(2) 0.0118(16) 0.0117(15) -0.0006(15)
 N1 0.031(2) 0.025(2) 0.036(2) 0.0044(18) 0.0066(18) -0.0014(18)
 N2 0.027(2) 0.026(2) 0.039(2) 0.0051(19) 0.0019(18) 0.0045(18)
 N3 0.024(2) 0.028(2) 0.050(3) 0.0021(19) 0.0066(19) 0.0005(18)
 N4 0.024(2) 0.026(2) 0.038(2) 0.0052(18) 0.0069(18) 0.0054(18)
 C1 0.039(3) 0.031(3) 0.048(3) -0.006(3) 0.022(2) 0.003(2)
 C2 0.031(3) 0.035(3) 0.062(4) 0.011(3) 0.020(3) 0.008(2)
 C3 0.020(3) 0.066(4) 0.043(3) 0.013(3) -0.001(2) 0.003(3)
 C4 0.039(3) 0.049(4) 0.029(3) 0.006(2) -0.003(2) -0.013(3)
 C5 0.046(4) 0.077(5) 0.033(3) 0.003(3) 0.002(3) -0.018(3)
 C6 0.067(5) 0.093(6) 0.035(3) -0.005(3) 0.008(3) -0.046(4)
 C7 0.088(5) 0.062(4) 0.044(4) -0.020(3) 0.020(3) -0.039(4)
 C8 0.060(4) 0.046(4) 0.038(3) -0.005(3) 0.012(3) -0.022(3)
 C9 0.041(3) 0.038(3) 0.032(3) 0.001(2) -0.001(2) -0.011(3)
 C10 0.033(3) 0.030(3) 0.041(3) -0.004(2) 0.008(2) -0.005(2)
 C11 0.027(3) 0.027(3) 0.047(3) 0.004(2) 0.008(2) 0.001(2)
 C12 0.030(3) 0.034(3) 0.052(3) -0.004(3) 0.016(2) -0.001(2)
 C13 0.040(3) 0.030(3) 0.075(4) 0.015(3) 0.021(3) 0.009(3)
 C14 0.034(3) 0.045(4) 0.058(4) 0.021(3) 0.009(3) 0.004(3)
 C15 0.034(3) 0.044(3) 0.044(3) 0.015(3) 0.005(2) 0.003(3)
 C16 0.029(3) 0.033(3) 0.040(3) 0.010(2) 0.009(2) 0.002(2)
 C17 0.042(3) 0.028(3) 0.059(4) -0.003(3) 0.019(3) -0.006(2)
 C18 0.046(3) 0.026(3) 0.053(3) 0.011(2) 0.022(3) 0.009(2)
 C19 0.034(3) 0.041(3) 0.044(3) 0.016(3) 0.003(2) 0.008(2)
 C20 0.030(3) 0.041(3) 0.032(3) 0.002(2) -0.002(2) -0.001(2)
 C21 0.045(3) 0.056(4) 0.040(3) 0.015(3) -0.007(2) -0.010(3)
 C22 0.062(4) 0.070(4) 0.028(3) -0.006(3) -0.002(3) -0.017(3)
 C23 0.051(4) 0.061(4) 0.042(3) -0.011(3) 0.010(3) -0.011(3)
 C24 0.053(4) 0.039(3) 0.033(3) -0.001(2) 0.003(3) 0.005(3)
 C25 0.024(3) 0.040(3) 0.030(3) 0.005(2) 0.000(2) 0.000(2)
 C26 0.031(3) 0.033(3) 0.038(3) -0.007(2) 0.003(2) -0.004(2)
 C27 0.024(3) 0.030(3) 0.034(3) 0.008(2) 0.007(2) 0.000(2)
 C28 0.039(3) 0.028(3) 0.038(3) -0.002(2) 0.012(2) 0.005(2)
 C29 0.045(3) 0.039(3) 0.046(3) 0.000(3) 0.017(3) 0.010(3)
 C30 0.021(3) 0.046(3) 0.044(3) 0.006(3) 0.008(2) 0.004(2)
 C31 0.023(3) 0.033(3) 0.035(3) 0.004(2) 0.008(2) 0.001(2)
 C32 0.025(3) 0.027(3) 0.034(3) 0.007(2) 0.008(2) 0.003(2)
 C33 0.037(3) 0.039(3) 0.029(3) 0.003(2) 0.008(2) -0.009(2)
 C34 0.034(3) 0.032(3) 0.036(3) 0.005(2) 0.015(2) -0.007(2)
 C35 0.048(3) 0.035(3) 0.042(3) 0.009(2) 0.016(2) 0.000(3)
 C36 0.050(4) 0.050(4) 0.049(3) -0.006(3) 0.010(3) -0.025(3)
 C37 0.061(4) 0.039(3) 0.036(3) -0.003(2) 0.021(3) -0.011(3)
 C38 0.038(3) 0.060(4) 0.057(4) 0.022(3) 0.017(3) 0.008(3)
 C39 0.026(3) 0.038(3) 0.036(3) 0.001(2) 0.010(2) -0.008(2)
 C40 0.026(3) 0.046(4) 0.054(4) 0.014(3) 0.010(2) 0.000(3)
 C41 0.042(4) 0.073(5) 0.052(4) 0.002(3) -0.003(3) -0.018(3)
 C42 0.053(4) 0.053(4) 0.063(4) 0.005(3) 0.027(3) -0.004(3)
 C43 0.034(3) 0.051(4) 0.085(4) 0.023(3) 0.021(3) -0.006(3)
 C44 0.046(4) 0.105(6) 0.043(4) 0.001(3) 0.003(3) -0.009(4)
 B1 0.025(3) 0.030(3) 0.029(3) 0.006(2) 0.000(2) -0.001(2)
 B2 0.017(3) 0.026(3) 0.038(3) -0.003(2) 0.003(2) 0.002(2)

_geom_special_details
;
 All esds (except the esd in the dihedral angle between two l.s. planes)
 are estimated using the full covariance matrix.  The cell esds are taken
 into account individually in the estimation of esds in distances, angles
 and torsion angles; correlations between esds in cell parameters are only
 used when they are defined by crystal symmetry.  An approximate (isotropic)
 treatment of cell esds is used for estimating esds involving l.s. planes.
;
loop_
  _geom_bond_atom_site_label_1
  _geom_bond_atom_site_label_2
  _geom_bond_distance
  _geom_bond_site_symmetry_2
  _geom_bond_publ_flag
 Fe1 O1 1.900(3) . ?
 Fe1 O2 1.895(3) . ?
 Fe1 O5 1.995(3) . ?
 Fe1 O8 2.137(3) . ?
 Fe1 N1 2.176(4) . ?
 Fe1 N2 2.153(4) . ?
 Fe2 O3 1.904(3) . ?
 Fe2 O4 1.921(3) . ?
 Fe2 O5 2.001(3) . ?
 Fe2 O8 2.104(3) . ?
 Fe2 N3 2.188(4) . ?
 Fe2 N4 2.167(4) . ?
 O1 C16 1.344(5) . ?
 O2 C9 1.337(5) . ?
 O3 C32 1.347(5) . ?
 O4 C25 1.341(5) . ?
 O5 B1 1.357(6) . ?
 O6 C33 1.452(5) . ?
 O6 B1 1.382(6) . ?
 O7 C34 1.464(5) . ?
 O7 B1 1.378(6) . ?
 O8 B2 1.326(6) . ?
 O9 C39 1.445(5) . ?
 O9 B2 1.387(5) . ?
 O10 C40 1.469(5) . ?
 O10 B2 1.383(6) . ?
 N1 H1 0.977(6) . ?
 N1 C1 1.486(5) . ?
 N1 C10 1.473(5) . ?
 N2 H2 0.977(6) . ?
 N2 C2 1.457(6) . ?
 N2 C3 1.475(6) . ?
 N3 H3 0.979(6) . ?
 N3 C17 1.480(6) . ?
 N3 C26 1.481(5) . ?
 N4 H4 0.979(6) . ?
 N4 C18 1.468(6) . ?
 N4 C19 1.496(6) . ?
 C1 H1A 0.9900 . ?
 C1 H1B 0.9900 . ?
 C1 C2 1.509(6) . ?
 C2 H2A 0.9900 . ?
 C2 H2B 0.9900 . ?
 C3 H3A 0.9900 . ?
 C3 H3B 0.9900 . ?
 C3 C4 1.514(7) . ?
 C4 C5 1.393(7) . ?
 C4 C9 1.405(7) . ?
 C5 H5 0.9500 . ?
 C5 C6 1.371(8) . ?
 C6 H6 0.9500 . ?
 C6 C7 1.390(8) . ?
 C7 H7 0.9500 . ?
 C7 C8 1.381(7) . ?
 C8 H8 0.9500 . ?
 C8 C9 1.397(7) . ?
 C10 H10A 0.9900 . ?
 C10 H10B 0.9900 . ?
 C10 C11 1.506(6) . ?
 C11 C12 1.377(6) . ?
 C11 C16 1.407(6) . ?
 C12 H12 0.9500 . ?
 C12 C13 1.404(7) . ?
 C13 H13 0.9500 . ?
 C13 C14 1.375(7) . ?
 C14 H14 0.9500 . ?
 C14 C15 1.368(7) . ?
 C15 H15 0.9500 . ?
 C15 C16 1.389(6) . ?
 C17 H17A 0.9900 . ?
 C17 H17B 0.9900 . ?
 C17 C18 1.523(6) . ?
 C18 H18A 0.9900 . ?
 C18 H18B 0.9900 . ?
 C19 H19A 0.9900 . ?
 C19 H19B 0.9900 . ?
 C19 C20 1.487(6) . ?
 C20 C21 1.390(6) . ?
 C20 C25 1.409(6) . ?
 C21 H21 0.9500 . ?
 C21 C22 1.391(7) . ?
 C22 H22 0.9500 . ?
 C22 C23 1.394(7) . ?
 C23 H23 0.9500 . ?
 C23 C24 1.373(6) . ?
 C24 H24 0.9500 . ?
 C24 C25 1.404(6) . ?
 C26 H26A 0.9900 . ?
 C26 H26B 0.9900 . ?
 C26 C27 1.506(6) . ?
 C27 C28 1.381(6) . ?
 C27 C32 1.417(6) . ?
 C28 H28 0.9500 . ?
 C28 C29 1.380(6) . ?
 C29 H29 0.9500 . ?
 C29 C30 1.365(6) . ?
 C30 H30 0.9500 . ?
 C30 C31 1.382(6) . ?
 C31 H31 0.9500 . ?
 C31 C32 1.404(6) . ?
 C33 C34 1.544(6) . ?
 C33 C35 1.520(6) . ?
 C33 C36 1.530(6) . ?
 C34 C37 1.520(6) . ?
 C34 C38 1.517(6) . ?
 C35 H35A 0.9800 . ?
 C35 H35B 0.9800 . ?
 C35 H35C 0.9800 . ?
 C36 H36A 0.9800 . ?
 C36 H36B 0.9800 . ?
 C36 H36C 0.9800 . ?
 C37 H37A 0.9800 . ?
 C37 H37B 0.9800 . ?
 C37 H37C 0.9800 . ?
 C38 H38A 0.9800 . ?
 C38 H38B 0.9800 . ?
 C38 H38C 0.9800 . ?
 C39 C40 1.543(6) . ?
 C39 C41 1.499(6) . ?
 C39 C42 1.530(6) . ?
 C40 C43 1.509(7) . ?
 C40 C44 1.535(7) . ?
 C41 H41A 0.9800 . ?
 C41 H41B 0.9800 . ?
 C41 H41C 0.9800 . ?
 C42 H42A 0.9800 . ?
 C42 H42B 0.9800 . ?
 C42 H42C 0.9800 . ?
 C43 H43A 0.9800 . ?
 C43 H43B 0.9800 . ?
 C43 H43C 0.9800 . ?
 C44 H44A 0.9800 . ?
 C44 H44B 0.9800 . ?
 C44 H44C 0.9800 . ?

loop_
  _geom_angle_atom_site_label_1
  _geom_angle_atom_site_label_2
  _geom_angle_atom_site_label_3
  _geom_angle
  _geom_angle_site_symmetry_1
  _geom_angle_site_symmetry_3
  _geom_angle_publ_flag
 O1 Fe1 O5 94.35(13) . . ?
 O1 Fe1 O8 168.49(13) . . ?
 O1 Fe1 N1 88.58(14) . . ?
 O1 Fe1 N2 93.50(14) . . ?
 O2 Fe1 O1 98.85(14) . . ?
 O2 Fe1 O5 96.20(13) . . ?
 O2 Fe1 O8 90.64(13) . . ?
 O2 Fe1 N1 167.71(15) . . ?
 O2 Fe1 N2 89.81(15) . . ?
 O5 Fe1 O8 78.05(11) . . ?
 O5 Fe1 N1 92.95(14) . . ?
 O5 Fe1 N2 169.26(14) . . ?
 O8 Fe1 N1 83.24(13) . . ?
 O8 Fe1 N2 93.04(13) . . ?
 N2 Fe1 N1 79.92(15) . . ?
 O3 Fe2 O4 100.16(13) . . ?
 O3 Fe2 O5 93.44(13) . . ?
 O3 Fe2 O8 167.44(13) . . ?
 O3 Fe2 N3 88.39(14) . . ?
 O3 Fe2 N4 94.50(13) . . ?
 O4 Fe2 O5 96.53(12) . . ?
 O4 Fe2 O8 90.55(13) . . ?
 O4 Fe2 N3 165.81(14) . . ?
 O4 Fe2 N4 89.08(14) . . ?
 O5 Fe2 O8 78.71(11) . . ?
 O5 Fe2 N3 94.22(14) . . ?
 O5 Fe2 N4 169.33(14) . . ?
 O8 Fe2 N3 82.50(14) . . ?
 O8 Fe2 N4 92.22(13) . . ?
 N4 Fe2 N3 78.90(15) . . ?
 C16 O1 Fe1 131.6(3) . . ?
 C9 O2 Fe1 130.7(3) . . ?
 C32 O3 Fe2 133.8(3) . . ?
 C25 O4 Fe2 128.8(3) . . ?
 Fe1 O5 Fe2 105.79(13) . . ?
 B1 O5 Fe1 126.1(3) . . ?
 B1 O5 Fe2 128.1(3) . . ?
 B1 O6 C33 106.5(4) . . ?
 B1 O7 C34 106.9(4) . . ?
 Fe2 O8 Fe1 97.46(11) . . ?
 B2 O8 Fe1 130.4(3) . . ?
 B2 O8 Fe2 132.1(3) . . ?
 B2 O9 C39 108.3(4) . . ?
 B2 O10 C40 107.5(4) . . ?
 Fe1 N1 H1 102(3) . . ?
 C1 N1 Fe1 110.7(3) . . ?
 C1 N1 H1 113(3) . . ?
 C10 N1 Fe1 111.6(3) . . ?
 C10 N1 H1 105(3) . . ?
 C10 N1 C1 114.0(4) . . ?
 Fe1 N2 H2 105(3) . . ?
 C2 N2 Fe1 107.8(3) . . ?
 C2 N2 H2 104(3) . . ?
 C2 N2 C3 114.9(4) . . ?
 C3 N2 Fe1 110.1(3) . . ?
 C3 N2 H2 115(3) . . ?
 Fe2 N3 H3 97(3) . . ?
 C17 N3 Fe2 111.2(3) . . ?
 C17 N3 H3 111(3) . . ?
 C17 N3 C26 114.0(4) . . ?
 C26 N3 Fe2 111.9(3) . . ?
 C26 N3 H3 111(3) . . ?
 Fe2 N4 H4 100(3) . . ?
 C18 N4 Fe2 107.0(3) . . ?
 C18 N4 H4 109(3) . . ?
 C18 N4 C19 115.1(4) . . ?
 C19 N4 Fe2 109.5(3) . . ?
 C19 N4 H4 115(3) . . ?
 N1 C1 H1A 109.7 . . ?
 N1 C1 H1B 109.7 . . ?
 N1 C1 C2 109.9(4) . . ?
 H1A C1 H1B 108.2 . . ?
 C2 C1 H1A 109.7 . . ?
 C2 C1 H1B 109.7 . . ?
 N2 C2 C1 110.5(4) . . ?
 N2 C2 H2A 109.5 . . ?
 N2 C2 H2B 109.5 . . ?
 C1 C2 H2A 109.5 . . ?
 C1 C2 H2B 109.5 . . ?
 H2A C2 H2B 108.1 . . ?
 N2 C3 H3A 109.2 . . ?
 N2 C3 H3B 109.2 . . ?
 N2 C3 C4 111.9(4) . . ?
 H3A C3 H3B 107.9 . . ?
 C4 C3 H3A 109.2 . . ?
 C4 C3 H3B 109.2 . . ?
 C5 C4 C3 120.2(5) . . ?
 C5 C4 C9 120.1(5) . . ?
 C9 C4 C3 119.6(4) . . ?
 C4 C5 H5 119.6 . . ?
 C6 C5 C4 120.8(6) . . ?
 C6 C5 H5 119.6 . . ?
 C5 C6 H6 120.1 . . ?
 C5 C6 C7 119.9(6) . . ?
 C7 C6 H6 120.1 . . ?
 C6 C7 H7 120.1 . . ?
 C8 C7 C6 119.8(6) . . ?
 C8 C7 H7 120.1 . . ?
 C7 C8 H8 119.3 . . ?
 C7 C8 C9 121.5(6) . . ?
 C9 C8 H8 119.3 . . ?
 O2 C9 C4 123.0(5) . . ?
 O2 C9 C8 119.1(5) . . ?
 C8 C9 C4 117.9(5) . . ?
 N1 C10 H10A 108.8 . . ?
 N1 C10 H10B 108.8 . . ?
 N1 C10 C11 113.7(4) . . ?
 H10A C10 H10B 107.7 . . ?
 C11 C10 H10A 108.8 . . ?
 C11 C10 H10B 108.8 . . ?
 C12 C11 C10 121.0(5) . . ?
 C12 C11 C16 119.3(5) . . ?
 C16 C11 C10 119.6(4) . . ?
 C11 C12 H12 119.4 . . ?
 C11 C12 C13 121.1(5) . . ?
 C13 C12 H12 119.4 . . ?
 C12 C13 H13 120.6 . . ?
 C14 C13 C12 118.8(5) . . ?
 C14 C13 H13 120.6 . . ?
 C13 C14 H14 119.7 . . ?
 C15 C14 C13 120.5(5) . . ?
 C15 C14 H14 119.7 . . ?
 C14 C15 H15 119.2 . . ?
 C14 C15 C16 121.6(5) . . ?
 C16 C15 H15 119.2 . . ?
 O1 C16 C11 122.0(4) . . ?
 O1 C16 C15 119.5(5) . . ?
 C15 C16 C11 118.6(5) . . ?
 N3 C17 H17A 109.8 . . ?
 N3 C17 H17B 109.8 . . ?
 N3 C17 C18 109.6(4) . . ?
 H17A C17 H17B 108.2 . . ?
 C18 C17 H17A 109.8 . . ?
 C18 C17 H17B 109.8 . . ?
 N4 C18 C17 108.2(4) . . ?
 N4 C18 H18A 110.1 . . ?
 N4 C18 H18B 110.1 . . ?
 C17 C18 H18A 110.1 . . ?
 C17 C18 H18B 110.1 . . ?
 H18A C18 H18B 108.4 . . ?
 N4 C19 H19A 109.6 . . ?
 N4 C19 H19B 109.6 . . ?
 H19A C19 H19B 108.1 . . ?
 C20 C19 N4 110.3(4) . . ?
 C20 C19 H19A 109.6 . . ?
 C20 C19 H19B 109.6 . . ?
 C21 C20 C19 122.0(5) . . ?
 C21 C20 C25 118.7(5) . . ?
 C25 C20 C19 119.2(4) . . ?
 C20 C21 H21 119.1 . . ?
 C20 C21 C22 121.7(5) . . ?
 C22 C21 H21 119.1 . . ?
 C21 C22 H22 120.4 . . ?
 C21 C22 C23 119.2(5) . . ?
 C23 C22 H22 120.4 . . ?
 C22 C23 H23 120.0 . . ?
 C24 C23 C22 120.0(6) . . ?
 C24 C23 H23 120.0 . . ?
 C23 C24 H24 119.3 . . ?
 C23 C24 C25 121.4(5) . . ?
 C25 C24 H24 119.3 . . ?
 O4 C25 C20 121.8(4) . . ?
 O4 C25 C24 119.2(4) . . ?
 C24 C25 C20 119.0(4) . . ?
 N3 C26 H26A 108.7 . . ?
 N3 C26 H26B 108.7 . . ?
 N3 C26 C27 114.4(4) . . ?
 H26A C26 H26B 107.6 . . ?
 C27 C26 H26A 108.7 . . ?
 C27 C26 H26B 108.7 . . ?
 C28 C27 C26 120.7(4) . . ?
 C28 C27 C32 119.2(4) . . ?
 C32 C27 C26 120.1(4) . . ?
 C27 C28 H28 119.2 . . ?
 C29 C28 C27 121.5(5) . . ?
 C29 C28 H28 119.2 . . ?
 C28 C29 H29 120.3 . . ?
 C30 C29 C28 119.4(5) . . ?
 C30 C29 H29 120.3 . . ?
 C29 C30 H30 119.4 . . ?
 C29 C30 C31 121.3(5) . . ?
 C31 C30 H30 119.4 . . ?
 C30 C31 H31 119.9 . . ?
 C30 C31 C32 120.1(5) . . ?
 C32 C31 H31 119.9 . . ?
 O3 C32 C27 122.6(4) . . ?
 O3 C32 C31 119.0(4) . . ?
 C31 C32 C27 118.4(4) . . ?
 O6 C33 C34 102.4(4) . . ?
 O6 C33 C35 106.4(4) . . ?
 O6 C33 C36 109.6(4) . . ?
 C35 C33 C34 113.6(4) . . ?
 C35 C33 C36 110.3(4) . . ?
 C36 C33 C34 114.0(4) . . ?
 O7 C34 C33 101.5(4) . . ?
 O7 C34 C37 109.0(4) . . ?
 O7 C34 C38 107.0(4) . . ?
 C37 C34 C33 114.9(4) . . ?
 C38 C34 C33 114.2(4) . . ?
 C38 C34 C37 109.7(4) . . ?
 C33 C35 H35A 109.5 . . ?
 C33 C35 H35B 109.5 . . ?
 C33 C35 H35C 109.5 . . ?
 H35A C35 H35B 109.5 . . ?
 H35A C35 H35C 109.5 . . ?
 H35B C35 H35C 109.5 . . ?
 C33 C36 H36A 109.5 . . ?
 C33 C36 H36B 109.5 . . ?
 C33 C36 H36C 109.5 . . ?
 H36A C36 H36B 109.5 . . ?
 H36A C36 H36C 109.5 . . ?
 H36B C36 H36C 109.5 . . ?
 C34 C37 H37A 109.5 . . ?
 C34 C37 H37B 109.5 . . ?
 C34 C37 H37C 109.5 . . ?
 H37A C37 H37B 109.5 . . ?
 H37A C37 H37C 109.5 . . ?
 H37B C37 H37C 109.5 . . ?
 C34 C38 H38A 109.5 . . ?
 C34 C38 H38B 109.5 . . ?
 C34 C38 H38C 109.5 . . ?
 H38A C38 H38B 109.5 . . ?
 H38A C38 H38C 109.5 . . ?
 H38B C38 H38C 109.5 . . ?
 O9 C39 C40 102.4(4) . . ?
 O9 C39 C41 108.0(4) . . ?
 O9 C39 C42 108.1(4) . . ?
 C41 C39 C40 114.7(4) . . ?
 C41 C39 C42 109.1(4) . . ?
 C42 C39 C40 114.0(4) . . ?
 O10 C40 C39 101.7(4) . . ?
 O10 C40 C43 108.7(4) . . ?
 O10 C40 C44 107.0(4) . . ?
 C43 C40 C39 114.8(4) . . ?
 C43 C40 C44 109.6(5) . . ?
 C44 C40 C39 114.3(5) . . ?
 C39 C41 H41A 109.5 . . ?
 C39 C41 H41B 109.5 . . ?
 C39 C41 H41C 109.5 . . ?
 H41A C41 H41B 109.5 . . ?
 H41A C41 H41C 109.5 . . ?
 H41B C41 H41C 109.5 . . ?
 C39 C42 H42A 109.5 . . ?
 C39 C42 H42B 109.5 . . ?
 C39 C42 H42C 109.5 . . ?
 H42A C42 H42B 109.5 . . ?
 H42A C42 H42C 109.5 . . ?
 H42B C42 H42C 109.5 . . ?
 C40 C43 H43A 109.5 . . ?
 C40 C43 H43B 109.5 . . ?
 C40 C43 H43C 109.5 . . ?
 H43A C43 H43B 109.5 . . ?
 H43A C43 H43C 109.5 . . ?
 H43B C43 H43C 109.5 . . ?
 C40 C44 H44A 109.5 . . ?
 C40 C44 H44B 109.5 . . ?
 C40 C44 H44C 109.5 . . ?
 H44A C44 H44B 109.5 . . ?
 H44A C44 H44C 109.5 . . ?
 H44B C44 H44C 109.5 . . ?
 O5 B1 O6 123.8(4) . . ?
 O5 B1 O7 124.2(5) . . ?
 O7 B1 O6 112.0(4) . . ?
 O8 B2 O9 123.6(4) . . ?
 O8 B2 O10 125.9(4) . . ?
 O10 B2 O9 110.5(4) . . ?

loop_
  _geom_hbond_atom_site_label_D
  _geom_hbond_atom_site_label_H
  _geom_hbond_atom_site_label_A
  _geom_hbond_distance_DH
  _geom_hbond_distance_HA
  _geom_hbond_distance_DA
  _geom_hbond_angle_DHA
  _geom_hbond_site_symmetry_A
  _geom_hbond_publ_flag
 N1 H1 O4 0.977(6) 2.39(2) 3.274(5) 151(4) . yes
 N2 H2 O9 0.977(6) 1.89(2) 2.812(5) 155(5) . yes
 N4 H4 O10 0.979(6) 1.916(15) 2.865(5) 162(4) . yes
 C1 H1A O9 0.99 2.63 3.282(6) 123.2 . yes

loop_
  _geom_torsion_atom_site_label_1
  _geom_torsion_atom_site_label_2
  _geom_torsion_atom_site_label_3
  _geom_torsion_atom_site_label_4
  _geom_torsion
  _geom_torsion_site_symmetry_1
  _geom_torsion_site_symmetry_2
  _geom_torsion_site_symmetry_3
  _geom_torsion_site_symmetry_4
  _geom_torsion_publ_flag
 Fe1 O1 C16 C11 -33.3(6) . . . . ?
 Fe1 O1 C16 C15 147.2(4) . . . . ?
 Fe1 O2 C9 C4 -26.4(7) . . . . ?
 Fe1 O2 C9 C8 155.0(4) . . . . ?
 Fe1 O5 B1 O6 -89.6(5) . . . . ?
 Fe1 O5 B1 O7 90.2(5) . . . . ?
 Fe1 O8 B2 O9 22.8(7) . . . . ?
 Fe1 O8 B2 O10 -158.0(3) . . . . ?
 Fe1 N1 C1 C2 27.0(5) . . . . ?
 Fe1 N1 C10 C11 -64.0(4) . . . . ?
 Fe1 N2 C2 C1 46.9(4) . . . . ?
 Fe1 N2 C3 C4 -67.0(4) . . . . ?
 Fe2 O3 C32 C27 -20.7(6) . . . . ?
 Fe2 O3 C32 C31 160.3(3) . . . . ?
 Fe2 O4 C25 C20 -36.5(6) . . . . ?
 Fe2 O4 C25 C24 144.1(4) . . . . ?
 Fe2 O5 B1 O6 92.4(5) . . . . ?
 Fe2 O5 B1 O7 -87.9(5) . . . . ?
 Fe2 O8 B2 O9 -156.4(3) . . . . ?
 Fe2 O8 B2 O10 22.8(8) . . . . ?
 Fe2 N3 C17 C18 26.5(5) . . . . ?
 Fe2 N3 C26 C27 -62.9(4) . . . . ?
 Fe2 N4 C18 C17 51.7(4) . . . . ?
 Fe2 N4 C19 C20 -69.5(4) . . . . ?
 O1 Fe1 O2 C9 101.2(4) . . . . ?
 O2 Fe1 O1 C16 -156.4(4) . . . . ?
 O5 Fe1 O1 C16 106.6(4) . . . . ?
 O5 Fe1 O2 C9 -163.4(4) . . . . ?
 O6 C33 C34 O7 -32.1(4) . . . . ?
 O6 C33 C34 C37 -149.5(4) . . . . ?
 O6 C33 C34 C38 82.5(4) . . . . ?
 O8 Fe1 O1 C16 58.4(8) . . . . ?
 O8 Fe1 O2 C9 -85.4(4) . . . . ?
 O9 C39 C40 O10 30.2(5) . . . . ?
 O9 C39 C40 C43 147.4(4) . . . . ?
 O9 C39 C40 C44 -84.7(5) . . . . ?
 N1 Fe1 O1 C16 13.7(4) . . . . ?
 N1 Fe1 O2 C9 -25.5(9) . . . . ?
 N1 C1 C2 N2 -49.9(5) . . . . ?
 N1 C10 C11 C12 -129.1(5) . . . . ?
 N1 C10 C11 C16 49.9(6) . . . . ?
 N2 Fe1 O1 C16 -66.1(4) . . . . ?
 N2 Fe1 O2 C9 7.7(4) . . . . ?
 N2 C3 C4 C5 -128.2(5) . . . . ?
 N2 C3 C4 C9 53.0(6) . . . . ?
 N3 C17 C18 N4 -52.4(5) . . . . ?
 N3 C26 C27 C28 -132.5(4) . . . . ?
 N3 C26 C27 C32 49.9(6) . . . . ?
 N4 C19 C20 C21 -123.2(5) . . . . ?
 N4 C19 C20 C25 57.3(6) . . . . ?
 C1 N1 C10 C11 62.4(5) . . . . ?
 C2 N2 C3 C4 171.1(4) . . . . ?
 C3 N2 C2 C1 170.1(4) . . . . ?
 C3 C4 C5 C6 -176.6(5) . . . . ?
 C3 C4 C9 O2 -2.5(7) . . . . ?
 C3 C4 C9 C8 176.2(4) . . . . ?
 C4 C5 C6 C7 -0.6(9) . . . . ?
 C5 C4 C9 O2 178.8(4) . . . . ?
 C5 C4 C9 C8 -2.6(7) . . . . ?
 C5 C6 C7 C8 -0.5(9) . . . . ?
 C6 C7 C8 C9 0.1(8) . . . . ?
 C7 C8 C9 O2 -179.8(5) . . . . ?
 C7 C8 C9 C4 1.5(8) . . . . ?
 C9 C4 C5 C6 2.2(8) . . . . ?
 C10 N1 C1 C2 -99.8(5) . . . . ?
 C10 C11 C12 C13 -178.8(4) . . . . ?
 C10 C11 C16 O1 1.7(7) . . . . ?
 C10 C11 C16 C15 -178.8(4) . . . . ?
 C11 C12 C13 C14 -3.5(7) . . . . ?
 C12 C11 C16 O1 -179.3(4) . . . . ?
 C12 C11 C16 C15 0.2(7) . . . . ?
 C12 C13 C14 C15 2.4(8) . . . . ?
 C13 C14 C15 C16 -0.1(8) . . . . ?
 C14 C15 C16 O1 178.2(4) . . . . ?
 C14 C15 C16 C11 -1.3(7) . . . . ?
 C16 C11 C12 C13 2.2(7) . . . . ?
 C17 N3 C26 C27 64.3(5) . . . . ?
 C18 N4 C19 C20 169.9(4) . . . . ?
 C19 N4 C18 C17 173.6(4) . . . . ?
 C19 C20 C21 C22 -177.9(5) . . . . ?
 C19 C20 C25 O4 -0.7(7) . . . . ?
 C19 C20 C25 C24 178.7(4) . . . . ?
 C20 C21 C22 C23 -1.3(8) . . . . ?
 C21 C20 C25 O4 179.8(4) . . . . ?
 C21 C20 C25 C24 -0.8(7) . . . . ?
 C21 C22 C23 C24 0.2(8) . . . . ?
 C22 C23 C24 C25 0.6(8) . . . . ?
 C23 C24 C25 O4 179.2(5) . . . . ?
 C23 C24 C25 C20 -0.3(8) . . . . ?
 C25 C20 C21 C22 1.6(8) . . . . ?
 C26 N3 C17 C18 -101.2(5) . . . . ?
 C26 C27 C28 C29 -174.7(4) . . . . ?
 C26 C27 C32 O3 -4.8(7) . . . . ?
 C26 C27 C32 C31 174.2(4) . . . . ?
 C27 C28 C29 C30 -1.1(8) . . . . ?
 C28 C27 C32 O3 177.6(4) . . . . ?
 C28 C27 C32 C31 -3.4(7) . . . . ?
 C28 C29 C30 C31 -0.1(8) . . . . ?
 C29 C30 C31 C32 -0.6(7) . . . . ?
 C30 C31 C32 O3 -178.7(4) . . . . ?
 C30 C31 C32 C27 2.3(7) . . . . ?
 C32 C27 C28 C29 2.9(7) . . . . ?
 C33 O6 B1 O5 168.2(4) . . . . ?
 C33 O6 B1 O7 -11.6(5) . . . . ?
 C34 O7 B1 O5 169.9(4) . . . . ?
 C34 O7 B1 O6 -10.4(5) . . . . ?
 C35 C33 C34 O7 82.1(4) . . . . ?
 C35 C33 C34 C37 -35.3(6) . . . . ?
 C35 C33 C34 C38 -163.2(4) . . . . ?
 C36 C33 C34 O7 -150.4(4) . . . . ?
 C36 C33 C34 C37 92.2(5) . . . . ?
 C36 C33 C34 C38 -35.7(6) . . . . ?
 C39 O9 B2 O8 -171.0(4) . . . . ?
 C39 O9 B2 O10 9.7(5) . . . . ?
 C40 O10 B2 O8 -168.1(5) . . . . ?
 C40 O10 B2 O9 11.2(5) . . . . ?
 C41 C39 C40 O10 -86.4(5) . . . . ?
 C41 C39 C40 C43 30.7(6) . . . . ?
 C41 C39 C40 C44 158.7(4) . . . . ?
 C42 C39 C40 O10 146.7(4) . . . . ?
 C42 C39 C40 C43 -96.1(5) . . . . ?
 C42 C39 C40 C44 31.8(6) . . . . ?
 B1 O6 C33 C34 27.1(5) . . . . ?
 B1 O6 C33 C35 -92.3(4) . . . . ?
 B1 O6 C33 C36 148.5(4) . . . . ?
 B1 O7 C34 C33 26.2(5) . . . . ?
 B1 O7 C34 C37 147.7(4) . . . . ?
 B1 O7 C34 C38 -93.8(5) . . . . ?
 B2 O9 C39 C40 -25.1(5) . . . . ?
 B2 O9 C39 C41 96.4(5) . . . . ?
 B2 O9 C39 C42 -145.7(4) . . . . ?
 B2 O10 C40 C39 -25.6(5) . . . . ?
 B2 O10 C40 C43 -147.2(4) . . . . ?
 B2 O10 C40 C44 94.6(5) . . . . ?

_smtbx_masks_special_details       ?
loop_
  _smtbx_masks_void_nr
  _smtbx_masks_void_average_x
  _smtbx_masks_void_average_y
  _smtbx_masks_void_average_z
  _smtbx_masks_void_volume
  _smtbx_masks_void_count_electrons
  _smtbx_masks_void_content
 1 -0.028 0.221 0.162 238.7 42.3 ?
 2 0.028 0.779 0.838 238.7 44.6 ?
 3 0.472 0.279 0.662 238.7 43.7 ?
 4 0.528 0.721 0.338 238.7 43.2 ?

_smtbx_masks_void_probe_radius     1.2
_smtbx_masks_void_truncation_radius  1.2
_shelx_res_file
;
TITL s22rlw50
    s22rlw50.res
    created by SHELXL-2019/3 at 09:25:54 on 15-Mar-2023
CELL 1.54184 13.392265 18.053695 21.4231 90 94.4159 90
ZERR 4 0.0005 0.000771 0.000938 0 0.0035 0
LATT 1
SYMM 0.5-X,0.5+Y,0.5-Z
SFAC C H B Fe N O
UNIT 192 264 8 8 24 40
DFIX 0.98 0.005 N4 H4 N3 H3 N2 H2 N1 H1

L.S. 20
PLAN  17
SIZE 0.021 0.077 0.095
TEMP -123
CONF
HTAB N2 O9
HTAB N4 O10
HTAB N1 O4
HTAB C1 O9
BOND
list 4
MORE -1
BOND $H
ABIN
fmap 2 53
acta
OMIT -11 -3 -4
OMIT -5 12 16
OMIT 0 -15 18
OMIT 3 -16 11
OMIT 3 6 7
OMIT -13 12 3
OMIT 0 9 -20
OMIT -4 13 16
OMIT -2 15 5
OMIT 0 2 0
REM <olex2.extras>
REM <HklSrc "%.\\s22rlw50.hkl">
REM </olex2.extras>

WGHT    0.063700
EXTI    0.000125
BASF   0.45618
FVAR       2.54866
FE1   4    0.501889    0.300924    0.348538    11.00000    0.02375    0.02592 =
         0.03420    0.00159    0.00351    0.00052
FE2   4    0.323921    0.388187    0.273457    11.00000    0.02265    0.02603 =
         0.03234    0.00214    0.00615    0.00032
O1    6    0.499878    0.222625    0.407673    11.00000    0.03746    0.02819 =
         0.03637    0.00380    0.00299   -0.00252
O2    6    0.535679    0.379971    0.404440    11.00000    0.03561    0.03444 =
         0.04425   -0.00353    0.00043   -0.00606
O3    6    0.189300    0.402987    0.293424    11.00000    0.02692    0.03089 =
         0.03416   -0.00122    0.00756    0.00057
O4    6    0.303791    0.314979    0.208655    11.00000    0.03910    0.02871 =
         0.02987    0.00171    0.00579    0.00047
O5    6    0.354110    0.317077    0.344055    11.00000    0.02415    0.02832 =
         0.02947    0.00397    0.00538   -0.00349
O6    6    0.241857    0.219704    0.371572    11.00000    0.03861    0.03546 =
         0.03046    0.00245    0.01147   -0.01319
O7    6    0.263540    0.319169    0.437404    11.00000    0.03496    0.03339 =
         0.03123   -0.00106    0.01556   -0.00740
O8    6    0.480135    0.376984    0.272279    11.00000    0.02095    0.03155 =
         0.03658    0.00540    0.00906    0.00104
O9    6    0.637674    0.374811    0.226728    11.00000    0.02365    0.03327 =
         0.04025    0.01028    0.01055    0.00088
O10   6    0.532417    0.471168    0.201785    11.00000    0.02707    0.03292 =
         0.04379    0.01181    0.01170   -0.00064
N1    5    0.490529    0.218499    0.274224    11.00000    0.03072    0.02527 =
         0.03638    0.00441    0.00665   -0.00143
H1    2    0.448374    0.243598    0.241518    11.00000    0.04487
N2    5    0.658056    0.285660    0.334603    11.00000    0.02698    0.02630 =
         0.03870    0.00514    0.00187    0.00449
H2    2    0.670906    0.319615    0.300611    11.00000    0.07481
N3    5    0.366096    0.486056    0.329651    11.00000    0.02419    0.02777 =
         0.05042    0.00210    0.00663    0.00046
H3    2    0.434586    0.470659    0.342851    11.00000    0.07672
N4    5    0.318583    0.473462    0.202108    11.00000    0.02351    0.02649 =
         0.03815    0.00520    0.00692    0.00539
H4    2    0.389006    0.474495    0.192882    11.00000    0.04513
C1    1    0.591239    0.199809    0.254105    11.00000    0.03911    0.03109 =
         0.04837   -0.00599    0.02207    0.00311
AFIX  23
H1A   2    0.605963    0.231102    0.217991    11.00000   -1.20000
H1B   2    0.592504    0.147330    0.240788    11.00000   -1.20000
AFIX   0
C2    1    0.669646    0.212468    0.307490    11.00000    0.03081    0.03490 =
         0.06222    0.01136    0.01973    0.00752
AFIX  23
H2A   2    0.663201    0.174197    0.340030    11.00000   -1.20000
H2B   2    0.737181    0.208050    0.292036    11.00000   -1.20000
AFIX   0
C3    1    0.719555    0.299001    0.393667    11.00000    0.01983    0.06627 =
         0.04310    0.01290   -0.00085    0.00347
AFIX  23
H3A   2    0.789788    0.284894    0.388215    11.00000   -1.20000
H3B   2    0.695011    0.267340    0.426976    11.00000   -1.20000
AFIX   0
C4    1    0.716155    0.379292    0.413718    11.00000    0.03943    0.04872 =
         0.02856    0.00615   -0.00328   -0.01287
C5    1    0.804668    0.418256    0.428250    11.00000    0.04553    0.07704 =
         0.03321    0.00312    0.00177   -0.01805
AFIX  43
H5    2    0.867199    0.394993    0.423311    11.00000   -1.20000
AFIX   0
C6    1    0.802603    0.489811    0.449605    11.00000    0.06695    0.09339 =
         0.03471   -0.00511    0.00842   -0.04609
AFIX  43
H6    2    0.863448    0.515698    0.459770    11.00000   -1.20000
AFIX   0
C7    1    0.711332    0.524387    0.456351    11.00000    0.08813    0.06240 =
         0.04419   -0.01993    0.01977   -0.03892
AFIX  43
H7    2    0.709627    0.573811    0.471452    11.00000   -1.20000
AFIX   0
C8    1    0.623155    0.486672    0.441032    11.00000    0.05992    0.04561 =
         0.03752   -0.00548    0.01162   -0.02157
AFIX  43
H8    2    0.561083    0.510713    0.445739    11.00000   -1.20000
AFIX   0
C9    1    0.623178    0.413942    0.418765    11.00000    0.04068    0.03810 =
         0.03213    0.00128   -0.00125   -0.01102
C10   1    0.431724    0.153670    0.291458    11.00000    0.03264    0.02996 =
         0.04140   -0.00403    0.00790   -0.00483
AFIX  23
H10A  2    0.422952    0.120017    0.254962    11.00000   -1.20000
H10B  2    0.364415    0.170528    0.301399    11.00000   -1.20000
AFIX   0
C11   1    0.478961    0.111105    0.346540    11.00000    0.02692    0.02662 =
         0.04679    0.00355    0.00793    0.00107
C12   1    0.492101    0.035559    0.343451    11.00000    0.03015    0.03411 =
         0.05194   -0.00432    0.01606   -0.00110
AFIX  43
H12   2    0.472203    0.010095    0.305721    11.00000   -1.20000
AFIX   0
C13   1    0.534404   -0.004449    0.395116    11.00000    0.03984    0.02975 =
         0.07475    0.01501    0.02130    0.00942
AFIX  43
H13   2    0.539796   -0.056866    0.393398    11.00000   -1.20000
AFIX   0
C14   1    0.567874    0.033615    0.448229    11.00000    0.03423    0.04494 =
         0.05776    0.02132    0.00915    0.00404
AFIX  43
H14   2    0.599028    0.007495    0.482968    11.00000   -1.20000
AFIX   0
C15   1    0.556693    0.108806    0.451476    11.00000    0.03403    0.04385 =
         0.04384    0.01471    0.00509    0.00288
AFIX  43
H15   2    0.580291    0.134062    0.488628    11.00000   -1.20000
AFIX   0
C16   1    0.511663    0.149080    0.401748    11.00000    0.02879    0.03348 =
         0.03951    0.00995    0.00947    0.00173
C17   1    0.366305    0.553396    0.290247    11.00000    0.04155    0.02807 =
         0.05948   -0.00344    0.01891   -0.00605
AFIX  23
H17A  2    0.434646    0.562497    0.277340    11.00000   -1.20000
H17B  2    0.345988    0.596800    0.314513    11.00000   -1.20000
AFIX   0
C18   1    0.293869    0.543250    0.232524    11.00000    0.04601    0.02562 =
         0.05276    0.01075    0.02181    0.00882
AFIX  23
H18A  2    0.224122    0.541690    0.244787    11.00000   -1.20000
H18B  2    0.300011    0.585183    0.203288    11.00000   -1.20000
AFIX   0
C19   1    0.247281    0.450773    0.148336    11.00000    0.03422    0.04084 =
         0.04407    0.01551    0.00260    0.00774
AFIX  23
H19A  2    0.182441    0.436320    0.164028    11.00000   -1.20000
H19B  2    0.235199    0.493105    0.119361    11.00000   -1.20000
AFIX   0
C20   1    0.288852    0.387471    0.114306    11.00000    0.02965    0.04090 =
         0.03231    0.00239   -0.00220   -0.00114
C21   1    0.302453    0.390762    0.050677    11.00000    0.04546    0.05602 =
         0.03957    0.01539   -0.00655   -0.01017
AFIX  43
H21   2    0.286813    0.435331    0.028460    11.00000   -1.20000
AFIX   0
C22   1    0.338361    0.330501    0.018699    11.00000    0.06189    0.06981 =
         0.02761   -0.00583   -0.00182   -0.01721
AFIX  43
H22   2    0.345823    0.333549   -0.024967    11.00000   -1.20000
AFIX   0
C23   1    0.363265    0.265574    0.051529    11.00000    0.05097    0.06068 =
         0.04238   -0.01098    0.00969   -0.01086
AFIX  43
H23   2    0.388040    0.224065    0.030263    11.00000   -1.20000
AFIX   0
C24   1    0.351978    0.261639    0.114587    11.00000    0.05294    0.03924 =
         0.03349   -0.00143    0.00299    0.00543
AFIX  43
H24   2    0.369785    0.217308    0.136600    11.00000   -1.20000
AFIX   0
C25   1    0.314666    0.321767    0.147216    11.00000    0.02422    0.04028 =
         0.02978    0.00539    0.00029    0.00017
C26   1    0.305918    0.493194    0.384494    11.00000    0.03077    0.03289 =
         0.03760   -0.00734    0.00260   -0.00359
AFIX  23
H26A  2    0.331525    0.535794    0.410058    11.00000   -1.20000
H26B  2    0.315597    0.448092    0.410543    11.00000   -1.20000
AFIX   0
C27   1    0.195490    0.503945    0.368241    11.00000    0.02396    0.03046 =
         0.03423    0.00781    0.00746   -0.00018
C28   1    0.143361    0.558665    0.396948    11.00000    0.03914    0.02824 =
         0.03764   -0.00191    0.01169    0.00475
AFIX  43
H28   2    0.178923    0.592303    0.424575    11.00000   -1.20000
AFIX   0
C29   1    0.040848    0.565617    0.386441    11.00000    0.04461    0.03894 =
         0.04632   -0.00020    0.01695    0.01001
AFIX  43
H29   2    0.006173    0.603084    0.407187    11.00000   -1.20000
AFIX   0
C30   1   -0.010313    0.518155    0.345952    11.00000    0.02132    0.04578 =
         0.04426    0.00642    0.00794    0.00354
AFIX  43
H30   2   -0.080907    0.522922    0.338767    11.00000   -1.20000
AFIX   0
C31   1    0.038663    0.463303    0.315219    11.00000    0.02322    0.03259 =
         0.03501    0.00385    0.00772    0.00077
AFIX  43
H31   2    0.001609    0.430550    0.287527    11.00000   -1.20000
AFIX   0
C32   1    0.143043    0.455915    0.324856    11.00000    0.02497    0.02747 =
         0.03393    0.00703    0.00845    0.00321
C33   1    0.197118    0.200027    0.428936    11.00000    0.03677    0.03859 =
         0.02872    0.00322    0.00803   -0.00908
C34   1    0.179594    0.276442    0.458576    11.00000    0.03367    0.03228 =
         0.03554    0.00454    0.01497   -0.00701
C35   1    0.273884    0.152861    0.466723    11.00000    0.04808    0.03475 =
         0.04212    0.00867    0.01554   -0.00025
AFIX 137
H35A  2    0.331983    0.183399    0.480429    11.00000   -1.50000
H35B  2    0.295269    0.112060    0.440684    11.00000   -1.50000
H35C  2    0.243907    0.132705    0.503425    11.00000   -1.50000
AFIX   0
C36   1    0.101150    0.155687    0.413120    11.00000    0.04954    0.05009 =
         0.04899   -0.00576    0.00996   -0.02529
AFIX 137
H36A  2    0.064981    0.149883    0.450882    11.00000   -1.50000
H36B  2    0.118283    0.106750    0.397275    11.00000   -1.50000
H36C  2    0.058710    0.182022    0.381072    11.00000   -1.50000
AFIX   0
C37   1    0.185421    0.277002    0.529711    11.00000    0.06051    0.03892 =
         0.03567   -0.00321    0.02070   -0.01064
AFIX 137
H37A  2    0.135670    0.242603    0.544367    11.00000   -1.50000
H37B  2    0.171792    0.327102    0.544478    11.00000   -1.50000
H37C  2    0.252557    0.261661    0.546152    11.00000   -1.50000
AFIX   0
C38   1    0.084301    0.314817    0.432954    11.00000    0.03833    0.06036 =
         0.05674    0.02210    0.01656    0.00845
AFIX 137
H38A  2    0.078799    0.311814    0.387143    11.00000   -1.50000
H38B  2    0.086218    0.366917    0.445831    11.00000   -1.50000
H38C  2    0.026335    0.290506    0.449337    11.00000   -1.50000
AFIX   0
C39   1    0.694880    0.427224    0.193075    11.00000    0.02581    0.03774 =
         0.03586    0.00134    0.01006   -0.00759
C40   1    0.612228    0.474668    0.158535    11.00000    0.02627    0.04609 =
         0.05421    0.01412    0.01020   -0.00016
C41   1    0.762449    0.468667    0.239959    11.00000    0.04247    0.07333 =
         0.05201    0.00153   -0.00334   -0.01790
AFIX 137
H41A  2    0.809652    0.498711    0.218023    11.00000   -1.50000
H41B  2    0.799653    0.433368    0.267634    11.00000   -1.50000
H41C  2    0.722212    0.501012    0.264866    11.00000   -1.50000
AFIX   0
C42   1    0.758708    0.383750    0.149515    11.00000    0.05263    0.05342 =
         0.06289    0.00512    0.02718   -0.00419
AFIX 137
H42A  2    0.716504    0.347833    0.125473    11.00000   -1.50000
H42B  2    0.812027    0.357531    0.174442    11.00000   -1.50000
H42C  2    0.788481    0.418038    0.120727    11.00000   -1.50000
AFIX   0
C43   1    0.639833    0.554762    0.149456    11.00000    0.03377    0.05093 =
         0.08461    0.02345    0.02058   -0.00620
AFIX 137
H43A  2    0.654121    0.578312    0.190385    11.00000   -1.50000
H43B  2    0.583990    0.580454    0.126459    11.00000   -1.50000
H43C  2    0.699316    0.557543    0.125624    11.00000   -1.50000
AFIX   0
C44   1    0.569235    0.441926    0.096002    11.00000    0.04648    0.10536 =
         0.04270    0.00136    0.00337   -0.00921
AFIX 137
H44A  2    0.621051    0.441958    0.066099    11.00000   -1.50000
H44B  2    0.512241    0.471913    0.079398    11.00000   -1.50000
H44C  2    0.546967    0.391008    0.102591    11.00000   -1.50000
AFIX   0
B1    3    0.289410    0.286876    0.382629    11.00000    0.02494    0.02969 =
         0.02923    0.00592   -0.00017   -0.00104
B2    3    0.545539    0.406418    0.235972    11.00000    0.01708    0.02633 =
         0.03847   -0.00252    0.00275    0.00179
HKLF 5


REM  s22rlw50
REM wR2 = 0.1428, GooF = S = 0.806, Restrained GooF = 0.806 for all data
REM R1 = 0.0597 for 6478 Fo > 4sig(Fo) and 0.1189 for all 14051 data
REM 585 parameters refined using 4 restraints

END

WGHT      0.0634      0.0000

REM Highest difference peak  0.426,  deepest hole -0.381,  1-sigma level  0.079
Q1    1   0.4361  0.7574  0.3467  11.00000  0.05    0.43
Q2    1   0.5112  0.3657  0.4848  11.00000  0.05    0.39
Q3    1   0.4429  0.6953  0.3411  11.00000  0.05    0.37
Q4    1   0.9515  0.3826  0.2040  11.00000  0.05    0.34
Q5    1   0.5647  0.2432  0.4819  11.00000  0.05    0.33
Q6    1   0.4986 -0.1739  0.3908  11.00000  0.05    0.33
Q7    1   0.5127 -0.1574  0.4253  11.00000  0.05    0.32
Q8    1  -0.0769  0.3771  0.3407  11.00000  0.05    0.32
Q9    1   0.6264  0.5151  0.2040  11.00000  0.05    0.30
Q10   1   0.3811  0.7419  0.3803  11.00000  0.05    0.30
Q11   1   0.3278  0.2983  0.3414  11.00000  0.05    0.30
Q12   1   0.8726  0.3173  0.2232  11.00000  0.05    0.30
Q13   1  -0.0343  0.2652  0.3141  11.00000  0.05    0.29
Q14   1  -0.1978  0.5995  0.3628  11.00000  0.05    0.29
Q15   1   0.6788  0.4021  0.1355  11.00000  0.05    0.29
Q16   1   0.6674  0.3312  0.4977  11.00000  0.05    0.28
Q17   1   0.4959 -0.1423  0.3621  11.00000  0.05    0.28
;
_shelx_res_checksum                85709
_shelx_hkl_file
;
   0   0  -2 244022. 1094.18  -2
   0   0  -2 244022. 1094.18   1
   0   0  -4 61110.8 1304.98   1
   0   0  -6 98861.4 1955.78   1
   0   0   6 194970. 816.073  -2
   0   0   6 194970. 816.073   1
   0   0  -8 3693.77 431.418   1
   0   0   8 7379.97 888.842  -2
   0   0   8 7379.97 888.842   1
   0   0  10 34650.8 704.746   1
   0   0  12 5424.57 603.191   1
   0   0  14 10228.6 1163.88   1
   0   0  16 45580.7 1731.59   1
   0   0  18 8004.24 1031.64   1
   0   0  20 3853.20 984.725   1
   0   0  22-174.118 820.540   1
   0   0  24 1748.94 1030.14   1
   0   0  26 3236.21 477.124   1
   0   1  -2 216857. 1744.19   1
   0   1  -3 478.341 731.887   1
   0  -1  -3 490.317 837.313  -2
   0  -1  -3 490.317 837.313   1
   0  -1  -4 5861.14 613.037   1
   0  -1   5 9815.85 440.941   1
   0   1  -6 407.306 470.722   1
   0  -1  -6 939.347 410.413  -2
   0  -1  -6 939.347 410.413   1
   0  -1   7 13535.7 515.217   1
   0   1   7 26157.6 464.399  -2
   0   1   7 26157.6 464.399   1
   0  -1  -8 8282.03 422.316   1
   0   1   8 15627.8 553.692  -2
   0   1   8 15627.8 553.692   1
   0  -1   9 1252.60 381.195   1
   0   1   9 2957.04 723.903  -2
   0   1   9 2957.04 723.903   1
   0   1  10 6893.16 384.420   1
   0   1  11 870.550 452.753   1
   0   1  12 38314.3 692.247   1
   0   1  13 5976.59 566.320   1
   0  -1  14 27086.1 722.208   1
   0  -1  15 2824.36 828.090   1
   0   1  16 180.748 854.454   1
   0  -1  17 5076.72 552.384   1
   0   1  18 1182.58 583.365   1
   0   1  19 410.393 598.077   1
   0   1  20 133.133 776.263   1
   0   1  21 1436.33 634.488   1
   0   1  22 46.5641 589.702   1
   0  -1  23 864.742 630.720   1
   0   1  24 60.8530 527.861   1
   0   1  25 495.047 594.849   1
   0   1  26 290.163 321.310   1
   0   2   0 6228.19 333.308   1
   0  -2   1 300839. 1020.06   1
   0  -2   1 624579. 1117.64  -2
   0  -2   1 624579. 1117.64   1
   0  -2  -2 24922.6 573.190   1
   0   2   2 52399.5 1037.10  -2
   0   2   2 52399.5 1037.10   1
   0   2  -3 16312.7 945.650   1
   0   2   3 37605.6 822.882  -2
   0   2   3 37605.6 822.882   1
   0   2  -4 926.862 985.618   1
   0  -2  -4 1939.01 1117.12  -2
   0  -2  -4 1939.01 1117.12   1
   0   2  -5 1316.99 476.808   1
   0   2   5 2722.59 660.319  -2
   0   2   5 2722.59 660.319   1
   0  -2   6 5789.04 543.904   1
   0  -2  -6 11579.3 444.231  -2
   0  -2  -6 11579.3 444.231   1
   0  -2  -7 4036.31 456.298   1
   0   2   7 7616.23 469.179  -2
   0   2   7 7616.23 469.179   1
   0  -2   8 15498.6 583.429   1
   0   2   8 29690.7 567.966  -2
   0   2   8 29690.7 567.966   1
   0  -2   9 1659.56 748.773   1
   0   2   9 2805.99 548.294  -2
   0   2   9 2805.99 548.294   1
   0  -2  10 10647.4 892.440   1
   0   2  10 22781.7 657.256  -2
   0   2  10 22781.7 657.256   1
   0   2  11 6578.10 415.238   1
   0   2  12 708.080 409.294   1
   0  -2  13 5006.28 564.455   1
   0   2  14 2159.17 577.205   1
   0   2  15 19642.9 733.121   1
   0  -2  16 3476.09 728.447   1
   0   2  17 5383.43 548.799   1
   0   2  17 6453.33 1678.04  -2
   0   2  17 6453.33 1678.04   1
   0   2  18 788.600 534.734   1
   0   2 -19 3497.52 514.682   1
   0   2  20 402.692 626.399   1
   0  -2  21-36.6674 610.448   1
   0   2  22 562.944 583.030   1
   0  -2  23 2080.46 641.120   1
   0  -2  24 272.077 532.978   1
   0   2  25 1840.59 605.870   1
   0  -2  26 200.944 362.218   1
   0  -3   1 2234.01 297.931   1
   0  -3   1 4252.84 443.151  -2
   0  -3   1 4252.84 443.151   1
   0  -3   2 19835.5 350.907   1
   0   3   2 41147.4 1222.89  -2
   0   3   2 41147.4 1222.89   1
   0   3  -3 24154.3 758.919   1
   0  -3  -3 48042.8 624.563  -2
   0  -3  -3 48042.8 624.563   1
   0   3  -4 15032.6 607.693   1
   0   3   4 30706.2 621.388  -2
   0   3   4 30706.2 621.388   1
   0  -3   5 424.596 465.108   1
   0   3   5 680.465 628.852  -2
   0   3   5 680.465 628.852   1
   0   3  -6 66331.3 794.728   1
   0  -3  -6 137230. 643.511  -2
   0  -3  -6 137230. 643.511   1
   0  -3   7 130.571 521.169   1
   0   3   7 411.985 382.921  -2
   0   3   7 411.985 382.921   1
   0  -3   8 12043.0 800.568   1
   0  -3  -8 22818.1 547.028  -2
   0  -3  -8 22818.1 547.028   1
   0  -3   9 2033.43 773.532   1
   0   3   9 3721.46 549.370  -2
   0   3   9 3721.46 549.370   1
   0  -3  10 635.007 822.294   1
   0   3  10 1912.21 596.719  -2
   0   3  10 1912.21 596.719   1
   0   3  11 4384.67 617.079   1
   0   3  11 8856.94 811.051  -2
   0   3  11 8856.94 811.051   1
   0   3  12 2909.67 416.139   1
   0   3  13 27569.0 696.079   1
   0   3  14 2677.83 600.994   1
   0   3  15 1897.68 634.151   1
   0   3  16 1321.59 572.914   1
   0   3  17 941.421 479.378   1
   0  -3  18 2362.87 501.868   1
   0   3  19 1283.41 553.723   1
   0   3  20 476.979 775.140   1
   0  -3  21 94.7345 742.495   1
   0   3  22 1724.52 697.433   1
   0  -3  23 2736.66 539.995   1
   0  -3  24 944.557 520.063   1
   0  -3  25 443.350 353.666   1
   0  -3  26 170.555 347.269   1
   0   4   0 79458.4 1101.43   1
   0  -4   1 4693.67 429.035   1
   0   4   1 7996.94 775.482  -2
   0   4   1 7996.94 775.482   1
   0   4   2 915.637 365.930   1
   0  -4   3 31130.0 367.752   1
   0   4   3 61048.6 1590.15  -2
   0   4   3 61048.6 1590.15   1
   0   4  -4 47583.6 412.410   1
   0  -4  -4 94553.5 968.235  -2
   0  -4  -4 94553.5 968.235   1
   0   4  -5 81778.2 621.934   1
   0   4   5 167791. 724.218  -2
   0   4   5 167791. 724.218   1
   0  -4   6 42956.2 581.815   1
   0  -4  -6 88741.4 595.346  -2
   0  -4  -6 88741.4 595.346   1
   0   4  -7 6365.74 441.168   1
   0   4   7 12597.3 424.907  -2
   0   4   7 12597.3 424.907   1
   0   4  -8 2482.92 535.281   1
   0   4   8 4967.62 441.687  -2
   0   4   8 4967.62 441.687   1
   0  -4   9 44709.7 1129.36   1
   0   4   9 90018.0 820.090  -2
   0   4   9 90018.0 820.090   1
   0  -4  10 12840.8 925.705   1
   0   4  10 24634.5 671.774  -2
   0   4  10 24634.5 671.774   1
   0   4  11 17058.9 670.866   1
   0   4  11 34633.3 1501.59  -2
   0   4  11 34633.3 1501.59   1
   0   4  12 797.692 599.896   1
   0   4  12 2162.98 1400.44  -2
   0   4  12 2162.98 1400.44   1
   0   4  13 3039.37 498.557   1
   0   4 -14 8080.00 509.708   1
   0   4  15 4777.78 523.086   1
   0   4  16 10273.0 669.936   1
   0   4 -17 7863.85 517.585   1
   0   4  17 16052.5 1796.63  -2
   0   4  17 16052.5 1796.63   1
   0   4  18 342.876 551.093   1
   0   4  19 183.382 550.917   1
   0   4  20 2741.98 795.750   1
   0   4  21 10448.4 835.861   1
   0   4  22 3001.58 723.452   1
   0   4  23 277.199 530.194   1
   0   4  24 1403.20 436.987   1
   0  -4  25 428.131 401.023   1
   0   4  26 251.697 400.576   1
   0   5   1 46306.4 399.029   1
   0   5   2 29887.9 338.316   1
   0  -5   3 672.627 391.580   1
   0   5   3 458.902 1313.87  -2
   0   5   3 458.902 1313.87   1
   0  -5   4 12520.4 386.345   1
   0   5   4 24874.5 633.803  -2
   0   5   4 24874.5 633.803   1
   0   5  -5 10276.0 404.822   1
   0   5   5 22051.9 517.330  -2
   0   5   5 22051.9 517.330   1
   0   5  -6 5411.19 430.330   1
   0   5   6 11007.7 371.016  -2
   0   5   6 11007.7 371.016   1
   0   5  -7 188330. 1146.42   1
   0   5   7 382092. 1057.39  -2
   0   5   7 382092. 1057.39   1
   0  -5   8 22723.1 681.961   1
   0   5   8 44319.0 567.965  -2
   0   5   8 44319.0 567.965   1
   0   5  -9 190181. 1425.82   1
   0   5   9 384618. 1225.87  -2
   0   5   9 384618. 1225.87   1
   0   5 -10 2240.32 633.553   1
   0   5  10 4518.20 768.631  -2
   0   5  10 4518.20 768.631   1
   0   5 -11 8055.17 529.288   1
   0   5  11 15661.3 1471.91  -2
   0   5  11 15661.3 1471.91   1
   0  -5  12 377.547 537.197   1
   0   5  12 426.285 1431.00  -2
   0   5  12 426.285 1431.00   1
   0  -5  13 1428.57 483.067   1
   0   5  13 3189.92 1601.06  -2
   0   5  13 3189.92 1601.06   1
   0   5  14 379.508 468.728   1
   0   5  15 149.664 573.436   1
   0   5  16 53.8578 495.181   1
   0   5  16 1088.99 1214.22  -2
   0   5  16 1088.99 1214.22   1
   0   5  17 980.177 482.692   1
   0   5 -18 3268.40 470.840   1
   0  -5  19 7734.76 839.456   1
   0  -5  20 213.540 771.970   1
   0   5  21 210.717 749.738   1
   0   5  22 463.051 687.751   1
   0   5  23 2709.79 619.236   1
   0   5  24 426.143 425.164   1
   0   5  25 698.783 290.224   1
   0  -6   0 3250.42 291.460   1
   0   6  -1 3098.45 237.090   1
   0  -6   2 14563.5 270.595   1
   0  -6   3 27361.3 413.526   1
   0  -6   4 13419.1 321.224   1
   0  -6  -4 25606.6 502.994  -2
   0  -6  -4 25606.6 502.994   1
   0  -6   5 135055. 685.587   1
   0  -6  -5 248987. 1205.21  -2
   0  -6  -5 248987. 1205.21   1
   0   6  -6 47879.0 642.926   1
   0   6   6 94308.7 1466.35  -2
   0   6   6 94308.7 1466.35   1
   0   6   7 97399.9 602.700   1
   0   6   7 204565. 1467.08  -2
   0   6   7 204565. 1467.08   1
   0   6   8 4406.63 395.480   1
   0   6   8 7691.58 602.503  -2
   0   6   8 7691.58 602.503   1
   0  -6   9 944.118 407.838   1
   0   6   9 1921.15 817.108  -2
   0   6   9 1921.15 817.108   1
   0   6  10 6081.69 479.404   1
   0   6  10 13902.7 1466.28  -2
   0   6  10 13902.7 1466.28   1
   0   6 -11 9267.70 532.553   1
   0   6  11 19142.0 1630.81  -2
   0   6  11 19142.0 1630.81   1
   0   6 -12 119.315 519.989   1
   0   6  12 1180.63 1542.44  -2
   0   6  12 1180.63 1542.44   1
   0  -6  13 983.386 566.217   1
   0   6  13 631.421 1711.97  -2
   0   6  13 631.421 1711.97   1
   0  -6  14 514.205 612.837   1
   0   6  14 2258.84 1789.25  -2
   0   6  14 2258.84 1789.25   1
   0   6  15 829.247 574.938   1
   0  -6  16 326.584 571.148   1
   0   6  16 294.117 1753.28  -2
   0   6  16 294.117 1753.28   1
   0  -6  17 105.791 585.166   1
   0   6  17 1043.22 1903.27  -2
   0   6  17 1043.22 1903.27   1
   0   6 -18 574.972 545.547   1
   0   6  18 421.323 1916.16  -2
   0   6  18 421.323 1916.16   1
   0  -6  19 5321.65 693.065   1
   0   6 -20 3416.87 659.582   1
   0   6  21 12750.5 810.105   1
   0   6  22 2213.62 674.918   1
   0   6  23 2403.46 594.315   1
   0  -6  24 41.2791 405.728   1
   0   6  25 225.728 359.405   1
   0  -7  -1 11172.5 259.026   1
   0  -7  -2 2099.84 239.169   1
   0  -7  -3 356.430 283.029   1
   0   7  -4 13334.9 364.140   1
   0   7  -5 2282.61 439.158   1
   0   7   6 25563.7 476.358   1
   0   7   6 52235.0 1379.94  -2
   0   7   6 52235.0 1379.94   1
   0   7   7 4554.39 401.026   1
   0   7   7 9836.57 1165.38  -2
   0   7   7 9836.57 1165.38   1
   0   7  -8 72063.2 957.824   1
   0   7   8 157889. 1451.53  -2
   0   7   8 157889. 1451.53   1
   0   7  -9 1080.71 596.098   1
   0   7   9 1671.49 890.178  -2
   0   7   9 1671.49 890.178   1
   0  -7  10 27026.5 836.108   1
   0   7  10 57469.7 1215.27  -2
   0   7  10 57469.7 1215.27   1
   0   7 -11 182.141 687.529   1
   0   7  11 1878.30 1553.99  -2
   0   7  11 1878.30 1553.99   1
   0  -7  12 774.712 733.515   1
   0   7  12 1069.20 1612.33  -2
   0   7  12 1069.20 1612.33   1
   0   7 -13 248.681 796.109   1
   0   7  13-119.078 1777.69  -2
   0   7  13-119.078 1777.69   1
   0   7 -14 1729.29 647.912   1
   0   7  14 4763.75 1839.85  -2
   0   7  14 4763.75 1839.85   1
   0  -7  15 525.555 552.865   1
   0   7  15 1352.76 1701.16  -2
   0   7  15 1352.76 1701.16   1
   0   7  16 1952.10 509.733   1
   0   7  16 2671.98 1824.25  -2
   0   7  16 2671.98 1824.25   1
   0  -7  17 5910.87 628.670   1
   0   7  17 9569.34 2020.42  -2
   0   7  17 9569.34 2020.42   1
   0   7  18 1527.45 983.198   1
   0   7  18 3714.34 1891.91  -2
   0   7  18 3714.34 1891.91   1
   0   7 -19 3572.00 771.008   1
   0   7  19 5685.93 1973.62  -2
   0   7  19 5685.93 1973.62   1
   0  -7  20 825.165 714.689   1
   0   7  20 1399.83 1899.48  -2
   0   7  20 1399.83 1899.48   1
   0   7 -21 1568.96 589.219   1
   0   7  22 813.725 633.399   1
   0  -7  23 1118.04 545.359   1
   0   7  24 895.149 376.068   1
   0   7  25 360.914 421.978   1
   0  -8   0 1014.18 336.024   1
   0  -8   1 12323.2 295.486   1
   0   8   2 936.553 285.349   1
   0   8   3 1645.20 325.474   1
   0   8   4 33381.8 503.743   1
   0   8   5 4973.42 433.395   1
   0   8   6 43881.5 635.740   1
   0   8   7 4260.22 516.453   1
   0   8  -8 5095.92 717.828   1
   0   8   8 10815.1 1288.13  -2
   0   8   8 10815.1 1288.13   1
   0  -8   9 3003.91 605.039   1
   0   8   9 6242.02 994.901  -2
   0   8   9 6242.02 994.901   1
   0  -8  10 1376.44 552.940   1
   0   8  10 3802.07 1310.40  -2
   0   8  10 3802.07 1310.40   1
   0  -8  11 672.715 706.289   1
   0   8  11 3556.70 1691.61  -2
   0   8  11 3556.70 1691.61   1
   0  -8  12 3669.10 755.311   1
   0   8  12 10081.4 1786.57  -2
   0   8  12 10081.4 1786.57   1
   0   8 -13 2190.78 1230.28   1
   0   8  13 4057.19 1940.50  -2
   0   8  13 4057.19 1940.50   1
   0   8 -14 2884.84 1283.52   1
   0   8  14 7684.45 1998.02  -2
   0   8  14 7684.45 1998.02   1
   0   8  15 5123.08 664.460   1
   0   8  15 9042.81 1377.03  -2
   0   8  15 9042.81 1377.03   1
   0   8  16-14.0316 593.108   1
   0   8  16-218.190 1865.67  -2
   0   8  16-218.190 1865.67   1
   0   8  17 9724.17 640.313   1
   0   8  17 16475.2 2020.55  -2
   0   8  17 16475.2 2020.55   1
   0   8  18 5841.77 792.094   1
   0   8  18 9832.53 1988.16  -2
   0   8  18 9832.53 1988.16   1
   0  -8  19 68.1821 938.860   1
   0   8  19-758.807 1880.15  -2
   0   8  19-758.807 1880.15   1
   0  -8  20 5558.92 727.577   1
   0   8  20 10758.7 1880.15  -2
   0   8  20 10758.7 1880.15   1
   0  -8  21 38.1260 634.793   1
   0   8  21 137.220 1679.60  -2
   0   8  21 137.220 1679.60   1
   0   8  22 6194.23 643.391   1
   0   8  23 188.058 499.329   1
   0   8  24 80.7139 334.602   1
   0  -9   1 6774.51 329.484   1
   0   9  -2 30947.9 675.758   1
   0   9  -3 4215.34 407.985   1
   0  -9  -4 6423.68 418.606   1
   0   9   5 19693.4 551.246   1
   0   9   6 1583.91 453.672   1
   0   9  -7 771.341 670.634   1
   0   9   7 1783.64 1327.29  -2
   0   9   7 1783.64 1327.29   1
   0   9  -8 6956.34 1069.87   1
   0   9   8 12148.7 1064.10  -2
   0   9   8 12148.7 1064.10   1
   0   9   9 3903.74 763.579   1
   0   9   9 6551.46 1409.97  -2
   0   9   9 6551.46 1409.97   1
   0   9 -10 756.798 766.824   1
   0   9  10 1118.59 1400.42  -2
   0   9  10 1118.59 1400.42   1
   0   9 -11 8538.56 1246.18   1
   0   9  11 16135.6 1225.85  -2
   0   9  11 16135.6 1225.85   1
   0   9 -12 14380.1 1354.04   1
   0   9  12 31959.6 2037.67  -2
   0   9  12 31959.6 2037.67   1
   0   9 -13 7648.50 1323.09   1
   0   9  13 19343.2 2105.62  -2
   0   9  13 19343.2 2105.62   1
   0   9 -14 333.071 628.986   1
   0   9  14 1225.49 1307.42  -2
   0   9  14 1225.49 1307.42   1
   0  -9  15 5203.32 687.905   1
   0   9  15 9417.88 1415.30  -2
   0   9  15 9417.88 1415.30   1
   0   9  16 4389.91 688.560   1
   0   9  16 7929.33 1424.56  -2
   0   9  16 7929.33 1424.56   1
   0  -9  17 2349.21 773.584   1
   0   9  17 5849.79 1913.40  -2
   0   9  17 5849.79 1913.40   1
   0  -9  18 1867.65 774.983   1
   0   9  18 2936.03 1902.81  -2
   0   9  18 2936.03 1902.81   1
   0   9  19 315.146 626.755   1
   0   9  19 1643.99 1834.93  -2
   0   9  19 1643.99 1834.93   1
   0   9 -20 14518.3 835.227   1
   0  -9  21 124.032 598.361   1
   0  -9  22 411.749 446.566   1
   0   9  23-28.7031 573.865   1
   0   9  24 2614.87 361.336   1
   0 -10   0 95329.5 955.785   1
   0 -10   1 16589.6 519.778   1
   0 -10   2 7277.97 471.772   1
   0 -10   3 13575.8 508.299   1
   0  10  -4 5929.87 394.772   1
   0  10   5 2864.00 498.627   1
   0  10   6 20.0651 572.647   1
   0  10  -7 5130.13 789.030   1
   0  10   7 11646.2 1506.13  -2
   0  10   7 11646.2 1506.13   1
   0  10  -8 436.624 605.213   1
   0  10  -9 138.392 1149.73   1
   0  10   9 561.714 1127.04  -2
   0  10   9 561.714 1127.04   1
   0  10 -10 13801.0 1300.38   1
   0  10  10 23028.1 1294.64  -2
   0  10  10 23028.1 1294.64   1
   0  10 -11 3213.49 1225.74   1
   0  10  11 7359.50 1240.79  -2
   0  10  11 7359.50 1240.79   1
   0  10 -12-487.364 929.525   1
   0 -10  13 626.099 542.905   1
   0  10  13 860.799 1191.51  -2
   0  10  13 860.799 1191.51   1
   0 -10  14 8630.16 690.276   1
   0  10  14 17267.2 1439.51  -2
   0  10  14 17267.2 1439.51   1
   0 -10  15 1285.23 671.207   1
   0  10  15 2416.93 1393.49  -2
   0  10  15 2416.93 1393.49   1
   0 -10  16 2250.75 798.514   1
   0  10  16 2696.38 1918.75  -2
   0  10  16 2696.38 1918.75   1
   0 -10  17 6535.94 800.212   1
   0  10  18 2378.63 749.166   1
   0  10  19 1962.44 607.407   1
   0  10 -20-198.987 517.849   1
   0 -10  21 131.887 571.019   1
   0  10  22 303.830 474.727   1
   0 -10  23 124.045 491.157   1
   0  11  -1 18186.8 751.338   1
   0 -11   2 49127.7 714.271   1
   0  11   3 9645.15 442.668   1
   0 -11   4 6829.50 469.130   1
   0  11  -5 3399.56 570.733   1
   0  11   6 173.636 610.734   1
   0  11  -7 112.817 653.595   1
   0  11   8 969.752 834.954   1
   0  11   8 2156.99 1621.76  -2
   0  11   8 2156.99 1621.76   1
   0  11  -9 1710.51 824.390   1
   0  11   9 17647.5 1927.43  -2
   0  11   9 17647.5 1927.43   1
   0  11 -10 1924.93 1261.32   1
   0  11  10 4907.35 1285.52  -2
   0  11  10 4907.35 1285.52   1
   0  11 -11 4163.13 745.291   1
   0  11  11 8296.35 1332.46  -2
   0  11  11 8296.35 1332.46   1
   0 -11  12 12557.0 620.919   1
   0  11  12 23424.1 2271.97  -2
   0  11  12 23424.1 2271.97   1
   0  11 -13 4749.75 584.875   1
   0  11  13 6118.34 2116.93  -2
   0  11  13 6118.34 2116.93   1
   0  11  14 9636.01 715.525   1
   0  11  14 18806.9 2334.80  -2
   0  11  14 18806.9 2334.80   1
   0 -11  15 812.921 764.425   1
   0  11  16 2685.32 801.557   1
   0 -11  17 103.945 754.488   1
   0  11  18 246.396 725.255   1
   0 -11  19 648.353 571.576   1
   0  11 -20-107.500 490.282   1
   0  11  21 53.0882 510.148   1
   0  11  22 483.040 410.181   1
   0  12   0 63298.8 1094.26   1
   0  12  -1 85926.3 988.759   1
   0 -12  -2 26374.5 858.677   1
   0 -12  -3 1239.25 503.783   1
   0  12  -4 139.505 577.535   1
   0  12   5-113.115 519.199   1
   0  12  -6 211.316 536.760   1
   0  12   7 2726.20 593.809   1
   0  12  -8 2473.83 612.355   1
   0  12  -9 294.235 910.965   1
   0  12   9 33.7255 1779.40  -2
   0  12   9 33.7255 1779.40   1
   0  12 -10 3261.99 575.703   1
   0  12  10 9141.21 1831.51  -2
   0  12  10 9141.21 1831.51   1
   0 -12  11 826.832 472.091   1
   0  12  11 3107.69 1787.11  -2
   0  12  11 3107.69 1787.11   1
   0 -12  12 721.339 570.698   1
   0  12  12 1985.55 2136.18  -2
   0  12  12 1985.55 2136.18   1
   0 -12  13 927.700 533.226   1
   0 -12  14 331.802 764.651   1
   0 -12  15 10346.6 845.126   1
   0 -12  16 6857.20 813.916   1
   0  12  17 3503.62 763.061   1
   0  12  18 960.840 679.094   1
   0  12  19 237.295 532.537   1
   0  12 -20 272.655 438.493   1
   0 -12  21 431.974 329.077   1
   0 -12  22 536.470 595.767   1
   0 -13  -1 2679.70 620.202   1
   0  13  -2 7242.40 544.974   1
   0  13   3 7853.54 593.327   1
   0 -13   4 3617.38 584.865   1
   0  13  -5 196.181 686.527   1
   0  13   6 2147.87 608.409   1
   0  13  -7 2037.08 602.371   1
   0 -13   8 1683.04 475.300   1
   0  13   8 2758.07 1909.71  -2
   0  13   8 2758.07 1909.71   1
   0  13   9 3475.56 496.429   1
   0  13   9 6081.32 1908.47  -2
   0  13   9 6081.32 1908.47   1
   0  13  10 332.545 524.370   1
   0  13  10 1267.90 1378.62  -2
   0  13  10 1267.90 1378.62   1
   0 -13  11 797.635 482.258   1
   0  13  11 737.631 2096.06  -2
   0  13  11 737.631 2096.06   1
   0 -13  12 384.387 484.914   1
   0  13  12-299.658 2077.42  -2
   0  13  12-299.658 2077.42   1
   0 -13  13 5794.57 777.236   1
   0  13  14 688.701 760.714   1
   0  13  15 4834.08 777.220   1
   0  13  16 157.327 710.435   1
   0  13  17 231.943 672.054   1
   0  13  18 316.607 618.737   1
   0  13  19 355.901 523.937   1
   0  13  20 327.041 381.863   1
   0  13 -21 439.481 435.665   1
   0 -14   0 8356.78 1207.40   1
   0 -14   1 9498.27 859.806   1
   0  14   2 10437.9 658.632   1
   0  14  -3 1361.02 732.568   1
   0 -14   4 11511.0 569.302   1
   0  14  -5 3794.52 483.137   1
   0  14   6 110.213 469.650   1
   0  14  -7 61.0425 481.195   1
   0  14   8 1609.36 497.313   1
   0 -14   9 2092.15 464.291   1
   0  14  10 3937.43 478.326   1
   0  14 -11 1659.19 748.797   1
   0  14  12-46.8525 760.498   1
   0  14  13-34.7936 718.729   1
   0 -14  14 3291.94 753.065   1
   0 -14  15 8868.74 755.599   1
   0 -14  16 347.339 654.900   1
   0 -14  17 2488.74 624.004   1
   0  14  18 1105.43 553.244   1
   0  14 -19 824.856 469.377   1
   0  14  20 79.3917 366.164   1
   0 -15  -1 8237.23 513.732   1
   0 -15   2 1466.70 531.672   1
   0 -15  -3 6222.98 518.708   1
   0  15   4 1678.89 595.826   1
  -1  15  -3 2040.25 1877.66  -2
   0  15  -4 2040.25 1877.66   1
   0 -15   5 3205.99 630.246   1
  -1  15  -4 6381.87 1935.55  -2
   0  15  -5 6381.87 1935.55   1
   0 -15   6 1645.79 503.202   1
  -1  15  -5 3642.82 1998.61  -2
   0  15  -6 3642.82 1998.61   1
   0  15  -7 8555.21 540.525   1
   0  15   8 133.514 495.203   1
   0 -15   9 1307.99 767.015   1
   0 -15  10 91.2075 751.971   1
   0  15  11 989.980 733.712   1
   0 -15  12 4564.76 746.840   1
   0 -15  13 1003.03 933.514   1
   0  15  14 2796.24 685.022   1
   0 -15  15 20.2361 839.180   1
   0  15  16 655.126 781.661   1
   0 -15  17 682.349 697.938   1
   0 -15  18 16010.5 663.329   1
   0 -15  19 1593.46 376.320   1
   0  16   0 867.680 762.798   1
  -1  16   1 2153.68 2064.74  -2
   0  16   0 2153.68 2064.74   1
   0 -16   1 717.387 604.730   1
  -1  16   2 7005.45 2153.69  -2
   0  16   1 7005.45 2153.69   1
  -1  16   0 13515.1 2152.56  -2
   0  16  -1 13515.1 2152.56   1
   0  16   2 294.048 608.226   1
  -1  16   3-976.957 2177.90  -2
   0  16   2-976.957 2177.90   1
   0  16  -3 3342.51 624.880   1
   1 -16   2 6857.49 2001.18  -2
   0 -16   3 6857.49 2001.18   1
   0  16   4 2302.38 811.824   1
   1 -16   3 2479.55 1468.36  -2
   0 -16   4 2479.55 1468.36   1
   0  16   5 10752.0 877.949   1
  -1  16  -4 10233.5 1212.09  -2
   0  16  -5 10233.5 1212.09   1
   0  16   6 462.395 724.462   1
   1 -16   5 2696.95 1967.85  -2
   0 -16   6 2696.95 1967.85   1
   0  16   7 1786.95 741.225   1
   0  16   8 1648.79 730.211   1
   1 -16   7 3844.40 2027.04  -2
   0 -16   8 3844.40 2027.04   1
   0  16   9-103.840 642.824   1
   0  16 -10 805.692 631.610   1
   0 -16  11 1395.17 607.162   1
   0 -16  12 700.048 576.716   1
   0 -16  13-48.7006 644.124   1
   0  16  14 1289.73 610.804   1
   0  16  15 303.564 727.546   1
   0  16  16 538.136 665.257   1
   0  16  17-87.6103 587.849   1
   0  16 -18 545.116 360.702   1
   0  17   1-175.796 787.071   1
   1 -17   0 1280.32 1978.72  -2
   0 -17   1 1280.32 1978.72   1
   0  17   2 1066.01 794.279   1
   1 -17   1 1883.39 1924.75  -2
   0 -17   2 1883.39 1924.75   1
   0 -17  -3 38.3728 916.504   1
   1 -17   2 1845.35 1404.85  -2
   0 -17   3 1845.35 1404.85   1
   0  17   4 3093.94 1392.77   1
  -1  17  -3 3449.75 1433.39  -2
   0  17  -4 3449.75 1433.39   1
   0  17   5 1399.45 1480.87   1
  -1  17  -4 3356.07 1978.13  -2
   0  17  -5 3356.07 1978.13   1
   0  17   6 3540.27 1009.81   1
   0  17  -7 14447.0 772.291   1
   1 -17   6 15605.1 2021.86  -2
   0 -17   7 15605.1 2021.86   1
   0  17   8 6025.15 716.433   1
   1 -17   7 10472.7 1921.28  -2
   0 -17   8 10472.7 1921.28   1
   0  17  -9 5210.69 624.483   1
   0 -17  10 3632.36 603.766   1
   0  17 -11 479.037 555.281   1
   0 -17  12 96.4218 511.340   1
   0  17  13 47.3250 562.711   1
   0 -17  14-280.587 675.557   1
   0 -17  15 75.0065 619.787   1
   0  17  16 540.705 542.114   1
   0  17  17 900.785 439.164   1
   0  18   0 3192.98 1426.94   1
   1 -18  -1 5034.97 1941.94  -2
   0 -18   0 5034.97 1941.94   1
   0  18   1 3228.65 959.597   1
   1 -18   0 3377.44 1371.20  -2
   0 -18   1 3377.44 1371.20   1
   0  18   2 281.592 910.247   1
   1 -18   1 6158.78 1422.16  -2
   0 -18   2 6158.78 1422.16   1
   0 -18  -3-317.642 904.562   1
  -1  18  -2 2587.19 1884.86  -2
   0  18  -3 2587.19 1884.86   1
   0  18   4 1093.10 1355.51   1
  -1  18  -3 2606.68 1889.10  -2
   0  18  -4 2606.68 1889.10   1
   0  18   5 6816.23 1372.99   1
  -1  18  -4 6904.77 1850.07  -2
   0  18  -5 6904.77 1850.07   1
   0  18   6 4518.90 1356.22   1
   1 -18   5 5071.59 1267.11  -2
   0 -18   6 5071.59 1267.11   1
   0  18  -7 220.182 880.148   1
   1 -18   6 48.3603 1441.66  -2
   0 -18   7 48.3603 1441.66   1
   0  18   8 2528.05 638.817   1
   1 -18   7 2056.97 1694.05  -2
   0 -18   8 2056.97 1694.05   1
   0  18   9 644.586 611.578   1
   1 -18   8 1353.69 1645.03  -2
   0 -18   9 1353.69 1645.03   1
   0 -18  10 997.935 516.657   1
   0  18  11 187.147 477.275   1
   0  18  12 2099.46 534.561   1
   0 -18  13 356.975 466.601   1
   0  18  14 75.1997 550.457   1
   0 -18  15 46.2748 470.032   1
  -1  19   2 1884.27 1773.01  -2
   0  19   1 1884.27 1773.01   1
  -1  19   0 400.598 1464.83  -2
   0  19  -1 400.598 1464.83   1
   0  19   2 1144.03 1360.79   1
  -1  19  -1 2229.60 1809.62  -2
   0  19  -2 2229.60 1809.62   1
   0  19   3 3362.41 1323.78   1
  -1  19  -2 4539.69 1821.41  -2
   0  19  -3 4539.69 1821.41   1
   0  19   4 263.002 1282.75   1
  -1  19  -3 1029.83 1140.52  -2
   0  19  -4 1029.83 1140.52   1
   0  19   5 3896.41 1291.79   1
   1 -19   4 2583.76 1138.59  -2
   0 -19   5 2583.76 1138.59   1
   0  19   6 2196.57 1196.79   1
  -1  19  -5 3246.48 1108.35  -2
   0  19  -6 3246.48 1108.35   1
   0  19   7 423.945 772.753   1
   1 -19   6 1799.34 1517.03  -2
   0 -19   7 1799.34 1517.03   1
   0  19  -8 4279.86 747.960   1
   1 -19   7 6743.15 1489.29  -2
   0 -19   8 6743.15 1489.29   1
   0  19   9 2604.90 476.756   1
   0  19 -10 534.124 426.896   1
   0  19 -11 482.578 387.514   1
   0  19  12 162.763 404.058   1
   0  19  13-6.87982 462.540   1
  -1  20   1 2467.60 1637.46  -2
   0  20   0 2467.60 1637.46   1
  -1  20   2 4117.03 1605.23  -2
   0  20   1 4117.03 1605.23   1
  -1  20   0 2570.21 1619.65  -2
   0  20  -1 2570.21 1619.65   1
  -1  20   3 3460.27 1590.78  -2
   0  20   2 3460.27 1590.78   1
  -1  20  -1 953.887 1569.34  -2
   0  20  -2 953.887 1569.34   1
   0  20   3 554.744 1173.44   1
  -1  20  -2 21.0382 1529.85  -2
   0  20  -3 21.0382 1529.85   1
   0  20   4 1382.15 1164.84   1
   1 -20   3 2128.53 983.609  -2
   0 -20   4 2128.53 983.609   1
   0  20   5 644.745 1068.46   1
  -1  20  -4 891.396 956.782  -2
   0  20  -5 891.396 956.782   1
   0  20   6 827.298 1025.59   1
  -1  20  -5 281.697 901.530  -2
   0  20  -6 281.697 901.530   1
   0  20   7 1540.83 965.354   1
   1 -20   6 809.222 864.095  -2
   0 -20   7 809.222 864.095   1
   0  20   8 868.162 600.050   1
   1 -20   7 584.859 1164.43  -2
   0 -20   8 584.859 1164.43   1
   0  20   9 421.100 443.580   1
   0 -20  10 604.323 381.416   1
  -1  21   2 700.255 1308.05  -2
   0  21   1 700.255 1308.05   1
  -1  21   0-312.361 1311.18  -2
   0  21  -1-312.361 1311.18   1
  -1  21   3 523.323 1294.99  -2
   0  21   2 523.323 1294.99   1
  -1  21  -1 1542.90 1280.62  -2
   0  21  -2 1542.90 1280.62   1
   0  21   3 910.751 957.179   1
  -1  21  -2 1111.75 1228.32  -2
   0  21  -3 1111.75 1228.32   1
   0  21   4 2683.87 929.759   1
  -1  21  -3 3461.42 1183.81  -2
   0  21  -4 3461.42 1183.81   1
   0  21   5 266.561 873.552   1
  -1  21  -4 585.907 1087.07  -2
   0  21  -5 585.907 1087.07   1
   0  21   6 301.730 809.608   1
  -1  21  -5 1427.30 1026.64  -2
   0  21  -6 1427.30 1026.64   1
   0  21  -7 739.852 494.324   1
   0  21   8 35.7575 655.299   1
  -1  22   1 2484.49 950.928  -2
   0  22   0 2484.49 950.928   1
  -1  22   2 4407.75 981.371  -2
   0  22   1 4407.75 981.371   1
  -1  22   0 134.320 932.392  -2
   0  22  -1 134.320 932.392   1
  -1  22   3 2612.54 944.453  -2
   0  22   2 2612.54 944.453   1
  -1  22  -1 1487.01 928.108  -2
   0  22  -2 1487.01 928.108   1
   0  22   3-392.045 684.499   1
  -1  22  -2-32.3365 864.904  -2
   0  22  -3-32.3365 864.904   1
   0  22   4 184.315 636.441   1
  -1  22  -3 353.623 810.125  -2
   0  22  -4 353.623 810.125   1
  -1   0  25 14.6669 828.236   1
  -1   0  23 224.509 1133.28   1
  -1   0  21 894.549 1331.08   1
  -1   0  19 23637.6 1124.68   1
  -1   0  17 7478.10 1314.29   1
  -1   0  15 9862.29 863.853   1
  -1   0  13 4088.45 1017.82   1
  -1   0  11 2997.22 835.556   1
  -1   0   9 715.780 426.105   1
  -1   0   7 12.7564 349.689   1
  -1   0   5 6539.56 395.865   1
  -1   0   5 12692.0 815.194  -2
  -1   0   5 12692.0 815.194   1
   1   0  -3 47936.0 1006.54   1
  -1   0   3 97071.7 1270.43  -2
  -1   0   3 97071.7 1270.43   1
   1   0  -1 359144. 1570.02   1
  -1   0  -1 39745.2 507.130  -2
  -1   0  -1 39745.2 507.130   1
   1   0   3 79876.8 1116.74  -2
   1   0   3 79876.8 1116.74   1
  -1   0  -5 1746.53 653.021  -2
  -1   0  -5 1746.53 653.021   1
   1   0   7 15792.4 511.527  -2
   1   0   7 15792.4 511.527   1
   1   0   9 12410.4 776.307   1
   1   0   9 21221.4 747.048  -2
   1   0   9 21221.4 747.048   1
   1   0  11 42309.4 641.141   1
   1   0  13 130777. 2007.70   1
   1   0  15 20066.3 1375.90   1
   1   0  17 296.682 886.192   1
   1   0  19 1447.21 793.109   1
   1   0  21 1729.92 903.207   1
   1   0  23 487.452 770.202   1
   1   0  25 592.869 504.799   1
  -1  -1  26-3.80154 320.078   1
  -1   1  25 751.332 477.610   1
  -1   1  24 170.852 706.401   1
  -1  -1  23 407.746 810.571   1
  -1  -1  22 58.9100 924.741   1
  -1  -1  21 2429.39 751.242   1
  -1   1  20 476.958 1001.45   1
  -1  -1  19 63.0151 699.337   1
  -1   1  18 1459.64 665.671   1
  -1   1  17 20503.4 741.379   1
  -1   1  16 16008.4 993.656   1
  -1  -1  15 25244.1 702.613   1
  -1  -1  14 18319.2 711.144   1
  -1  -1  13 1696.01 534.917   1
  -1   1  12 854.123 497.105   1
  -1   1  11 9578.83 507.146   1
  -1  -1  10 9070.04 439.277   1
  -1  -1   9 8933.07 388.574   1
  -1   1   8 9971.52 318.869   1
  -1   1   8 19938.6 1101.96  -2
  -1   1   8 19938.6 1101.96   1
   1  -1  -7 973.429 316.021   1
  -1   1   7 1789.98 926.841  -2
  -1   1   7 1789.98 926.841   1
   1  -1  -6 12938.0 322.211   1
  -1   1   6 25730.0 971.314  -2
  -1   1   6 25730.0 971.314   1
   1   1  -5 43301.0 409.933   1
  -1   1   5 90159.1 943.505  -2
  -1   1   5 90159.1 943.505   1
  -1  -1   4 62851.9 694.928   1
  -1  -1   3 121.590 289.234   1
   1   1  -2 5275.21 242.412   1
   1  -1  -2 11144.2 820.854  -2
   1  -1  -2 11144.2 820.854   1
   1  -1  -1 132187. 373.995   1
   1   1  -1 292251. 1371.07  -2
   1   1  -1 292251. 1371.07   1
  -1   1   0 37452.5 437.674   1
   1   1   1 209830. 949.525   1
   1  -1   1 474509. 1179.34  -2
   1  -1   1 474509. 1179.34   1
   1  -1   2 146405. 857.579  -2
   1  -1   2 146405. 857.579   1
  -1   1  -3 4832.77 489.365  -2
  -1   1  -3 4832.77 489.365   1
  -1   1  -4 183219. 2281.81   1
  -1  -1  -4 411813. 3713.69  -2
  -1  -1  -4 411813. 3713.69   1
  -1   1  -5 1641.18 1014.92   1
   1  -1   5 4150.76 509.679  -2
   1  -1   5 4150.76 509.679   1
  -1   1  -6 930.644 1154.34   1
   1   1   6 3409.15 445.866  -2
   1   1   6 3409.15 445.866   1
   1  -1   7 7402.78 440.214   1
   1   1   7 14658.3 418.094  -2
   1   1   7 14658.3 418.094   1
   1  -1   8 12508.7 472.954   1
   1   1   8 24237.4 477.119  -2
   1   1   8 24237.4 477.119   1
   1  -1   9 17093.5 442.015   1
   1   1   9 32684.4 633.638  -2
   1   1   9 32684.4 633.638   1
   1  -1  10 5289.64 405.217   1
   1  -1  11 38681.0 674.268   1
   1   1  11 76725.6 1455.19  -2
   1   1  11 76725.6 1455.19   1
   1  -1  12 2368.89 411.468   1
   1   1  13 8317.40 565.256   1
   1   1  14 414.847 749.780   1
   1   1  15 11440.7 890.321   1
   1   1  16-58.1525 850.908   1
   1  -1  17 5127.12 670.631   1
   1  -1  18 1529.91 586.091   1
   1  -1  19 6371.91 504.514   1
   1   1  19 9739.51 1755.37  -2
   1   1  19 9739.51 1755.37   1
   1   1  20 373.411 766.885   1
   1   1  20-274.522 1633.23  -2
   1   1  20-274.522 1633.23   1
   1  -1  21 650.596 643.817   1
   1  -1  22 189.125 590.690   1
   1  -1  23 1516.07 536.617   1
   1   1  24 352.631 439.700   1
   1  -1  25 956.285 433.553   1
   1   1  26 838.616 436.074   1
  -1   2  26 293.644 366.473   1
  -1  -2  25 86.0505 460.146   1
  -1  -2  24 389.172 701.279   1
  -1   2  23 1176.76 832.755   1
  -1   2  22 442.561 684.094   1
  -1   2  21 2924.23 738.583   1
  -1  -2  20 509.259 737.268   1
   1   2 -19 479.973 546.331   1
  -1   2  18 7110.76 614.645   1
  -1   2  17 2999.82 629.024   1
  -1   2  16 468.101 844.009   1
  -1   2  15 2943.46 669.565   1
  -1   2  14 6733.93 542.721   1
  -1   2  13 566.174 470.151   1
  -1  -2  12 1780.31 504.647   1
  -1   2  11 2308.41 489.346   1
  -1   2  10 5949.13 364.644   1
  -1  -2   9 5424.71 320.179   1
  -1  -2   8-2.49635 296.456   1
  -1   2   8 448.894 563.852  -2
  -1   2   8 448.894 563.852   1
   1  -2  -7 20858.8 456.266   1
  -1   2   7 40132.0 693.857  -2
  -1   2   7 40132.0 693.857   1
  -1  -2   6 125881. 616.444   1
  -1   2   6 255645. 1062.63  -2
  -1   2   6 255645. 1062.63   1
  -1  -2   5 75701.6 600.719   1
  -1   2   5 164414. 1385.92  -2
  -1   2   5 164414. 1385.92   1
  -1  -2   4 28690.9 509.231   1
  -1   2   4 61805.2 938.014  -2
  -1   2   4 61805.2 938.014   1
  -1  -2   3 14310.9 531.028   1
  -1   2   2 13731.6 440.097   1
   1   2  -2 28519.3 796.018  -2
   1   2  -2 28519.3 796.018   1
  -1   2   1 12544.4 428.228   1
   1  -2  -1 26747.1 529.748  -2
   1  -2  -1 26747.1 529.748   1
   1   2   0 37300.7 643.348  -2
   1   2   0 37300.7 643.348   1
  -1   2  -1 26236.4 490.748   1
   1   2   1 51518.2 604.339  -2
   1   2   1 51518.2 604.339   1
  -1   2  -2 20643.0 631.668   1
  -1  -2  -2 43078.5 644.446  -2
  -1  -2  -2 43078.5 644.446   1
  -1   2  -3 472394. 3255.67   1
  -1  -2  -3 999999. 4905.39  -2
  -1  -2  -3 999999. 4905.39   1
  -1   2  -4 21287.6 1182.39   1
  -1  -2  -4 44367.8 1016.51  -2
  -1  -2  -4 44367.8 1016.51   1
  -1   2  -5 20584.1 1380.02   1
  -1  -2  -5 44765.5 793.001  -2
  -1  -2  -5 44765.5 793.001   1
  -1   2  -6 16199.5 965.619   1
  -1  -2  -6 29954.8 776.981  -2
  -1  -2  -6 29954.8 776.981   1
   1  -2   7 1061.96 522.387   1
   1   2   7 2218.10 447.249  -2
   1   2   7 2218.10 447.249   1
   1  -2   8 368.492 585.995   1
   1   2   8 420.320 473.772  -2
   1   2   8 420.320 473.772   1
   1  -2   9 7187.13 797.184   1
   1   2   9 13164.0 608.598  -2
   1   2   9 13164.0 608.598   1
   1  -2  10 6578.78 870.668   1
   1   2  10 12096.1 659.090  -2
   1   2  10 12096.1 659.090   1
   1  -2  11 15231.1 1019.07   1
   1   2  11 29619.8 769.671  -2
   1   2  11 29619.8 769.671   1
   1   2  12 32777.2 842.206   1
   1   2  12 61990.8 1137.22  -2
   1   2  12 61990.8 1137.22   1
   1   2  13 32322.8 617.450   1
   1   2  14 23671.4 717.618   1
   1  -2  15 540.795 801.068   1
   1  -2  16 1169.47 856.050   1
   1  -2  17 8057.94 611.942   1
  -1   2 -18 5115.73 525.330   1
   1   2  18 8535.15 1805.48  -2
   1   2  18 8535.15 1805.48   1
   1  -2  19 1410.11 515.031   1
   1   2  19 1928.27 1710.55  -2
   1   2  19 1928.27 1710.55   1
   1   2  20 282.750 776.774   1
   1   2  20 42.8903 1683.73  -2
   1   2  20 42.8903 1683.73   1
   1  -2  21-232.807 749.698   1
   1   2  21 1061.96 1575.06  -2
   1   2  21 1061.96 1575.06   1
   1   2  22 438.648 585.975   1
   1   2  22 905.890 1460.74  -2
   1   2  22 905.890 1460.74   1
   1   2  23 790.823 456.174   1
   1  -2  24 1128.09 444.839   1
   1  -2  25 191.864 423.414   1
   1   2  26 203.709 421.406   1
  -1   3  26 334.513 350.385   1
  -1   3  25-48.6881 339.261   1
  -1   3  24 650.011 681.358   1
  -1  -3  23 652.631 514.380   1
  -1  -3  22 1143.33 686.131   1
  -1  -3  21 2378.42 755.730   1
  -1   3  20-57.5079 741.886   1
   1   3 -19 818.286 555.446   1
  -1   3  18 1653.99 548.780   1
  -1   3  17 5845.06 584.114   1
  -1  -3  16 16040.5 935.668   1
  -1  -3  15 4912.65 563.879   1
  -1  -3  14 2311.14 593.755   1
  -1   3  13 5003.74 501.226   1
  -1   3  12 10114.6 483.442   1
  -1  -3  11 8511.07 509.672   1
  -1   3  10 22199.8 548.382   1
  -1  -3   9 30749.1 651.992   1
  -1   3   9 65382.4 1502.15  -2
  -1   3   9 65382.4 1502.15   1
  -1  -3   8 10006.4 416.644   1
  -1   3   8 19619.6 639.267  -2
  -1   3   8 19619.6 639.267   1
  -1  -3   7 721.046 354.789   1
  -1   3   7 1129.82 440.716  -2
  -1   3   7 1129.82 440.716   1
   1  -3  -6 100730. 558.497   1
  -1   3   6 203388. 821.932  -2
  -1   3   6 203388. 821.932   1
  -1  -3   5 9254.32 291.506   1
  -1   3   5 18654.0 572.963  -2
  -1   3   5 18654.0 572.963   1
  -1  -3   4 34639.5 343.052   1
  -1   3   3 63677.1 539.241   1
  -1  -3   2 36389.4 642.804   1
  -1   3   2 77725.4 1073.73  -2
  -1   3   2 77725.4 1073.73   1
  -1  -3   1 92689.8 963.483   1
  -1   3   1 198374. 1317.91  -2
  -1   3   1 198374. 1317.91   1
   1  -3   0 58500.4 1042.24   1
   1   3   0 112452. 1495.54  -2
   1   3   0 112452. 1495.54   1
   1   3   1 4911.32 565.567  -2
   1   3   1 4911.32 565.567   1
  -1   3  -2 42330.1 872.620   1
   1   3   2 83039.5 1036.17  -2
   1   3   2 83039.5 1036.17   1
  -1   3  -3 43038.3 770.673   1
  -1  -3  -3 87308.2 996.595  -2
  -1  -3  -3 87308.2 996.595   1
  -1   3  -4 42150.6 745.026   1
   1   3   4 84099.9 902.729  -2
   1   3   4 84099.9 902.729   1
  -1   3  -5 318655. 1669.49   1
   1   3   5 660530. 1919.76  -2
   1   3   5 660530. 1919.76   1
   1  -3   6 2429.68 497.023   1
   1   3   6 4522.74 424.738  -2
   1   3   6 4522.74 424.738   1
   1  -3   7 71336.3 902.558   1
   1   3   7 141242. 877.981  -2
   1   3   7 141242. 877.981   1
   1  -3   8 10456.8 798.469   1
   1   3   8 20897.0 592.595  -2
   1   3   8 20897.0 592.595   1
   1  -3   9 11743.1 854.471   1
   1   3   9 23199.7 676.253  -2
   1   3   9 23199.7 676.253   1
   1  -3  10 20945.6 1022.49   1
   1   3  10 41818.8 780.421  -2
   1   3  10 41818.8 780.421   1
   1  -3  11 1257.65 842.592   1
   1   3  11 2179.32 662.401  -2
   1   3  11 2179.32 662.401   1
   1  -3  12 40709.5 1307.99   1
   1   3  12 77614.9 990.217  -2
   1   3  12 77614.9 990.217   1
   1   3  13 5188.15 692.806   1
   1   3  13 9597.83 1002.87  -2
   1   3  13 9597.83 1002.87   1
   1   3  14 1973.24 549.369   1
   1   3  14 3570.20 1495.05  -2
   1   3  14 3570.20 1495.05   1
   1   3  15 11009.3 617.549   1
  -1   3 -16 524.629 712.611   1
  -1   3 -17 237.909 483.790   1
   1   3  18 231.235 467.579   1
   1   3  18 161.572 1756.53  -2
   1   3  18 161.572 1756.53   1
   1  -3  19 613.034 511.769   1
   1   3  19 3271.20 1770.65  -2
   1   3  19 3271.20 1770.65   1
   1   3  20 523.094 772.484   1
   1   3  20 235.390 1544.76  -2
   1   3  20 235.390 1544.76   1
   1   3  21-35.4953 724.424   1
   1   3  21 333.757 1666.59  -2
   1   3  21 333.757 1666.59   1
   1  -3  22 640.296 675.644   1
   1   3  22 332.502 1522.58  -2
   1   3  22 332.502 1522.58   1
   1   3  23 162.501 452.309   1
   1   3  24 1124.17 432.168   1
   1   3  25 302.919 415.507   1
   1   3  26 1302.75 332.137   1
  -1  -4  26-35.3192 416.837   1
  -1   4  25 187.718 375.317   1
  -1   4  24 295.089 410.462   1
  -1  -4  23 1529.57 516.239   1
  -1   4  22 4298.74 698.712   1
  -1   4  21 441.903 722.054   1
  -1   4  20 570.618 778.054   1
  -1  -4  19 580.091 544.254   1
  -1  -4  18 1172.88 546.587   1
  -1   4  17 8252.20 557.297   1
  -1  -4  16 574.108 610.570   1
  -1   4  15 377.663 549.626   1
  -1  -4  14 376.644 527.782   1
  -1   4  13 1307.95 547.252   1
  -1  -4  12 9045.57 569.698   1
  -1   4  11 1441.66 395.715   1
  -1   4  10 10344.6 458.484   1
  -1   4  10 20306.1 1383.49  -2
  -1   4  10 20306.1 1383.49   1
  -1   4   9 6179.10 409.765   1
  -1   4   9 12443.2 1275.42  -2
  -1   4   9 12443.2 1275.42   1
  -1   4   8 55354.8 575.548   1
  -1   4   8 115061. 999.567  -2
  -1   4   8 115061. 999.567   1
  -1   4   7 1885.26 194.646   1
  -1   4   7 3881.40 658.182  -2
  -1   4   7 3881.40 658.182   1
   1   4  -6 6232.99 259.321   1
  -1   4   6 12770.8 633.454  -2
  -1   4   6 12770.8 633.454   1
   1  -4  -5 134647. 373.918   1
  -1   4   5 294116. 3204.11  -2
  -1   4   5 294116. 3204.11   1
  -1   4   4 76359.4 372.062   1
  -1   4   4 162999. 2443.93  -2
  -1   4   4 162999. 2443.93   1
  -1   4   3 39440.1 399.851   1
  -1   4   3 83018.7 1768.73  -2
  -1   4   3 83018.7 1768.73   1
  -1   4   2 11462.9 430.322   1
  -1   4   2 22395.3 1269.44  -2
  -1   4   2 22395.3 1269.44   1
   1  -4  -1 2475.90 259.163   1
  -1   4   0 23658.3 514.710   1
   1   4   0 44589.9 1322.38  -2
   1   4   0 44589.9 1322.38   1
   1  -4   1 1368.66 331.474   1
   1   4   1 1724.42 1009.32  -2
   1   4   1 1724.42 1009.32   1
   1  -4   2 9451.65 444.911   1
   1   4   2 17595.3 1150.07  -2
   1   4   2 17595.3 1150.07   1
  -1   4  -3 10513.0 499.050   1
   1   4   3 20623.2 646.924  -2
   1   4   3 20623.2 646.924   1
  -1   4  -4 15796.5 605.546   1
  -1  -4  -4 31032.2 605.171  -2
  -1  -4  -4 31032.2 605.171   1
  -1   4  -5 20944.3 462.362   1
  -1  -4  -5 41786.3 770.255  -2
  -1  -4  -5 41786.3 770.255   1
  -1   4  -6 14449.4 475.326   1
  -1  -4  -6 27746.9 519.884  -2
  -1  -4  -6 27746.9 519.884   1
   1  -4   7 15749.1 570.172   1
  -1  -4  -7 32264.6 569.289  -2
  -1  -4  -7 32264.6 569.289   1
   1  -4   8 33146.2 723.073   1
   1   4   8 65321.8 679.719  -2
   1   4   8 65321.8 679.719   1
  -1   4  -9 561.583 579.233   1
   1   4   9 1711.40 575.298  -2
   1   4   9 1711.40 575.298   1
  -1   4 -10 13042.3 673.829   1
   1   4  10 24315.8 727.584  -2
   1   4  10 24315.8 727.584   1
  -1   4 -11 3190.66 647.562   1
   1   4  11 6643.39 672.167  -2
   1   4  11 6643.39 672.167   1
  -1   4 -12 1914.20 700.299   1
   1   4  12 4224.28 729.567  -2
   1   4  12 4224.28 729.567   1
   1  -4  13 265.705 735.967   1
   1   4  13 818.753 776.538  -2
   1   4  13 818.753 776.538   1
   1  -4  14 1676.15 819.426   1
   1   4  14 3455.45 1059.19  -2
   1   4  14 3455.45 1059.19   1
  -1   4 -15 1916.23 562.103   1
   1  -4  16 3393.92 613.903   1
   1   4  17 4241.37 461.040   1
   1   4  17 7149.75 1819.26  -2
   1   4  17 7149.75 1819.26   1
   1  -4  18 7083.40 526.636   1
   1   4  18 13375.7 1909.85  -2
   1   4  18 13375.7 1909.85   1
  -1   4 -19 715.024 540.086   1
   1   4  19 1026.20 1838.15  -2
   1   4  19 1026.20 1838.15   1
   1   4  20 1482.08 635.518   1
   1   4  20 3217.68 1816.86  -2
   1   4  20 3217.68 1816.86   1
   1   4  21 58.9541 714.624   1
   1   4  21 300.603 1675.71  -2
   1   4  21 300.603 1675.71   1
   1   4  22 39.1230 662.406   1
   1   4  22 1551.95 1523.22  -2
   1   4  22 1551.95 1523.22   1
   1   4  23-1.68973 514.328   1
   1   4  24 1557.43 435.799   1
   1   4  25 222.665 329.331   1
  -1   5  25 140.737 355.983   1
  -1   5  24 406.900 407.894   1
  -1  -5  23 716.289 601.503   1
  -1   5  22 6860.32 713.312   1
  -1  -5  21 523.983 737.153   1
  -1   5  20 7764.09 821.201   1
  -1   5  19 174.661 695.126   1
  -1  -5  18 412.574 494.524   1
  -1  -5  17 214.996 473.448   1
  -1  -5  16 1326.84 545.660   1
   1   5 -15 647.483 573.485   1
   1   5 -14 555.333 539.384   1
  -1   5  13 5164.58 469.533   1
  -1   5  12 4934.73 487.143   1
   1   5 -11 3712.76 444.661   1
   1   5 -10 110732. 821.013   1
  -1   5   9 2097.06 425.244   1
  -1   5   9 5030.61 1233.98  -2
  -1   5   9 5030.61 1233.98   1
   1   5  -8 2182.88 395.057   1
  -1   5   8 4979.44 783.080  -2
  -1   5   8 4979.44 783.080   1
  -1   5   7 1506.51 356.694   1
  -1   5   7 3357.12 527.207  -2
  -1   5   7 3357.12 527.207   1
  -1  -5   6 14286.2 240.922   1
  -1   5   6 30062.4 849.527  -2
  -1   5   6 30062.4 849.527   1
  -1   5   5 6758.09 228.266   1
  -1   5   5 13840.9 998.072  -2
  -1   5   5 13840.9 998.072   1
   1   5  -4 734.947 250.613   1
   1   5  -3 23645.2 350.018   1
  -1   5   2 1763.00 289.227   1
   1   5  -1 92.0377 213.920   1
  -1   5   0 514.621 200.397   1
   1   5   1 34046.2 296.118   1
   1   5   2 18756.1 347.022   1
  -1  -5  -2 36016.4 748.863  -2
  -1  -5  -2 36016.4 748.863   1
   1  -5   3 86420.5 766.615   1
   1   5   3 165193. 847.195  -2
   1   5   3 165193. 847.195   1
  -1   5  -4 177472. 850.958   1
   1   5   4 357058. 1384.69  -2
   1   5   4 357058. 1384.69   1
  -1   5  -5 5077.13 398.577   1
  -1  -5  -5 9491.16 596.132  -2
  -1  -5  -5 9491.16 596.132   1
   1  -5   6 286013. 1288.66   1
   1   5   6 567603. 1372.31  -2
   1   5   6 567603. 1372.31   1
  -1   5  -7 12637.9 513.952   1
   1   5   7 23911.9 511.752  -2
   1   5   7 23911.9 511.752   1
   1  -5   8 34185.3 740.502   1
   1   5   8 71497.4 804.051  -2
   1   5   8 71497.4 804.051   1
   1  -5   9 2139.72 584.369   1
   1   5   9 4439.61 501.037  -2
   1   5   9 4439.61 501.037   1
  -1   5 -10 1664.03 629.989   1
   1   5  10 2862.30 631.564  -2
   1   5  10 2862.30 631.564   1
  -1   5 -11 3639.07 696.847   1
   1   5  11 6574.19 683.403  -2
   1   5  11 6574.19 683.403   1
  -1   5 -12 7278.05 782.083   1
   1   5  12 12811.2 777.694  -2
   1   5  12 12811.2 777.694   1
  -1   5 -13 2706.12 787.954   1
   1   5  13 5938.94 989.905  -2
   1   5  13 5938.94 989.905   1
  -1   5 -14 11199.5 680.906   1
   1   5  14 23258.5 1741.67  -2
   1   5  14 23258.5 1741.67   1
   1  -5  15 1588.58 894.198   1
   1   5  15 3811.35 1671.61  -2
   1   5  15 3811.35 1671.61   1
   1  -5  16 737.709 556.353   1
   1   5  16 639.933 1001.61  -2
   1   5  16 639.933 1001.61   1
  -1   5 -17-126.748 570.400   1
   1   5  17 196.622 1086.01  -2
   1   5  17 196.622 1086.01   1
   1   5  18 796.315 456.499   1
   1   5  18 471.109 1845.70  -2
   1   5  18 471.109 1845.70   1
   1  -5  19 1637.15 663.567   1
   1   5  19 3758.43 1946.79  -2
   1   5  19 3758.43 1946.79   1
   1   5  20 5437.67 656.474   1
   1   5  20 11503.3 1901.90  -2
   1   5  20 11503.3 1901.90   1
  -1   5 -21 602.983 707.744   1
   1   5  21 1444.53 1702.29  -2
   1   5  21 1444.53 1702.29   1
   1   5  22 4436.66 691.901   1
   1   5  23 282.306 509.486   1
   1  -5  24 378.216 409.933   1
   1  -5  25 156.152 313.959   1
  -1   6  25 110.816 389.029   1
  -1   6  24 3712.50 376.593   1
  -1   6  23 2333.96 585.768   1
  -1  -6  22 2070.71 675.627   1
  -1   6  21 316.600 729.518   1
  -1   6  20 335.978 773.074   1
  -1   6  19 625.458 936.279   1
   0  -6  19 6803.09 2031.74  -2
  -1  -6  19 6803.09 2031.74   1
  -1  -6  18 357.780 593.716   1
  -1  -6  17 6303.80 563.334   1
  -1   6  16 1284.30 575.512   1
  -1   6  16 320.450 1585.61  -2
  -1   6  16 320.450 1585.61   1
  -1   6  15 1248.59 578.323   1
   1   6 -14 1827.79 534.815   1
  -1  -6  13 481.714 490.593   1
  -1   6  12 6218.69 445.456   1
  -1  -6  11 2205.57 425.956   1
  -1   6  11 5507.46 1587.02  -2
  -1   6  11 5507.46 1587.02   1
  -1   6  10-43.4859 396.327   1
  -1   6   9 2796.52 385.926   1
  -1   6   9 5885.13 1178.21  -2
  -1   6   9 5885.13 1178.21   1
  -1  -6   8 141218. 787.427   1
  -1   6   8 306052. 2536.75  -2
  -1   6   8 306052. 2536.75   1
  -1   6   7 21760.6 353.475   1
  -1   6   7 44396.3 1451.09  -2
  -1   6   7 44396.3 1451.09   1
   1   6  -6 170125. 609.862   1
  -1   6   6 350802. 1797.93  -2
  -1   6   6 350802. 1797.93   1
  -1   6   5 16020.4 228.667   1
  -1   6   4 1913.70 226.701   1
  -1   6   3 2588.18 321.406   1
  -1  -6   2 9151.42 234.256   1
  -1   6   1 11211.5 276.871   1
  -1  -6   0 1745.94 239.192   1
   1   6   1 3574.64 215.475   1
   1   6   2 16680.5 295.441   1
   1  -6   3 24471.4 419.165   1
  -1  -6  -3 45810.1 979.466  -2
  -1  -6  -3 45810.1 979.466   1
   1  -6   4 9574.88 309.586   1
   1   6   4 18185.7 729.018  -2
   1   6   4 18185.7 729.018   1
  -1   6  -5 1166.09 395.832   1
   1   6   5 2871.83 737.397  -2
   1   6   5 2871.83 737.397   1
   1  -6   6 9621.57 480.304   1
   1   6   6 20602.1 667.309  -2
   1   6   6 20602.1 667.309   1
   1  -6   7 344.791 452.957   1
   1   6   7 605.021 668.556  -2
   1   6   7 605.021 668.556   1
   1  -6   8 25244.7 709.530   1
   1   6   8 53240.8 918.238  -2
   1   6   8 53240.8 918.238   1
   1  -6   9 1485.54 579.360   1
   1   6   9 3312.87 636.427  -2
   1   6   9 3312.87 636.427   1
   1  -6  10 3376.25 643.101   1
   1   6  10 6808.58 681.403  -2
   1   6  10 6808.58 681.403   1
   1  -6  11 619.645 661.290   1
   1   6  11 1536.13 878.374  -2
   1   6  11 1536.13 878.374   1
  -1   6 -12 1741.57 734.105   1
   1   6  12 3575.49 1471.77  -2
   1   6  12 3575.49 1471.77   1
   1  -6  13 5329.19 800.594   1
   1   6  13 11927.4 1637.67  -2
   1   6  13 11927.4 1637.67   1
   1  -6  14-11.8943 623.872   1
   1   6  14-913.188 1658.89  -2
   1   6  14-913.188 1658.89   1
   1  -6  15 4219.46 914.752   1
   1   6  15 7736.20 1833.71  -2
   1   6  15 7736.20 1833.71   1
   1  -6  16 1860.60 776.006   1
   1   6  16 1569.71 854.202  -2
   1   6  16 1569.71 854.202   1
   1   6  17 2533.51 595.340   1
   1   6  17 4822.26 1084.16  -2
   1   6  17 4822.26 1084.16   1
   1  -6  18 13120.6 719.838   1
   1   6  18 24123.0 1216.50  -2
   1   6  18 24123.0 1216.50   1
  -1   6 -19 2023.73 786.398   1
   1   6  19 4660.07 1906.21  -2
   1   6  19 4660.07 1906.21   1
  -1   6 -20 6906.37 696.764   1
   1  -6  21 105.436 602.072   1
   1  -6  22 15.3583 656.273   1
   1   6  23-438.790 566.075   1
   1  -6  24 333.390 388.661   1
   1  -6  25 279.535 329.773   1
  -1   7  25 727.979 433.472   1
  -1  -7  24-218.071 370.625   1
  -1   7  23 1447.40 481.324   1
  -1  -7  22-130.083 630.673   1
  -1  -7  21 9934.83 773.434   1
  -1   7  20 2036.24 761.179   1
  -1  -7  19 2683.67 777.284   1
   1   7 -18 4134.98 693.661   1
  -1   7  17 1290.23 698.088   1
  -1   7  17 703.180 1775.10  -2
  -1   7  17 703.180 1775.10   1
   1   7 -16 365.372 513.240   1
  -1   7  16 724.219 1745.71  -2
  -1   7  16 724.219 1745.71   1
  -1   7  15 2153.64 558.901   1
  -1   7  15 3976.84 1624.94  -2
  -1   7  15 3976.84 1624.94   1
   1   7 -14-27.4636 655.399   1
  -1  -7  13 510.295 638.459   1
  -1   7  12 8792.59 641.688   1
   1   7 -11 30722.0 720.782   1
  -1  -7  10 21187.8 638.302   1
   1   7  -9 53816.6 873.780   1
  -1   7   9 118021. 1378.62  -2
  -1   7   9 118021. 1378.62   1
  -1   7   8 146.117 587.108   1
  -1   7   8-144.260 1193.36  -2
  -1   7   8-144.260 1193.36   1
   1   7  -7 7984.87 627.036   1
  -1   7   7 15322.1 1251.95  -2
  -1   7   7 15322.1 1251.95   1
  -1   7   6 77098.5 621.206   1
   1   7  -5 19.9445 272.593   1
   1   7  -4 11859.3 314.508   1
  -1  -7   3 16099.8 434.688   1
  -1   7   2 118.397 290.130   1
  -1   7   1 2121.14 224.342   1
  -1  -7   0 372.611 205.984   1
   1  -7   1 12262.4 279.191   1
  -1  -7  -2 4415.41 284.899   1
  -1   7  -3 8468.10 349.340   1
  -1   7  -4 38742.8 625.903   1
  -1  -7  -4 71088.5 1149.19  -2
  -1  -7  -4 71088.5 1149.19   1
   1   7   5 174048. 1204.77   1
  -1   7  -6 5615.09 386.534   1
   1  -7   7 24350.1 667.899   1
   1   7   7 48850.8 952.810  -2
   1   7   7 48850.8 952.810   1
   1  -7   8 167.574 555.537   1
   1   7   8 487.317 719.187  -2
   1   7   8 487.317 719.187   1
   1  -7   9 16895.2 707.125   1
   1   7   9 34502.0 809.183  -2
   1   7   9 34502.0 809.183   1
  -1   7 -10 3545.77 678.826   1
   1   7  10 7282.80 718.908  -2
   1   7  10 7282.80 718.908   1
   1  -7  11 4081.35 725.642   1
   1   7  11 9559.05 1577.39  -2
   1   7  11 9559.05 1577.39   1
  -1   7 -12 3375.96 768.264   1
   1   7  12 8192.17 1635.86  -2
   1   7  12 8192.17 1635.86   1
   1  -7  13 2889.41 807.325   1
   1   7  13 5817.33 1755.67  -2
   1   7  13 5817.33 1755.67   1
   1  -7  14 7637.56 913.522   1
   1   7  14 16453.8 1945.60  -2
   1   7  14 16453.8 1945.60   1
  -1   7 -15 4788.21 755.288   1
   1   7  15 7539.20 887.230  -2
   1   7  15 7539.20 887.230   1
   1  -7  16 662.640 761.494   1
   1   7  16 1837.91 915.974  -2
   1   7  16 1837.91 915.974   1
  -1   7 -17 3519.03 669.979   1
   1   7  17 5949.20 1359.81  -2
   1   7  17 5949.20 1359.81   1
   1  -7  18 1238.77 1383.14   1
   1   7  18 2519.88 1397.66  -2
   1   7  18 2519.88 1397.66   1
   1  -7  19 3893.43 780.359   1
   1   7  19 9588.23 1978.86  -2
   1   7  19 9588.23 1978.86   1
  -1   7 -20 4481.17 740.145   1
   1   7  20 7272.01 1957.24  -2
   1   7  20 7272.01 1957.24   1
   1  -7  21 5360.15 696.851   1
   1   7  21 9314.72 1845.49  -2
   1   7  21 9314.72 1845.49   1
  -1   7 -22 2279.44 529.021   1
   1   7  23 1492.96 542.880   1
   1  -7  24-9.86149 415.854   1
  -1  -8  24 358.670 334.386   1
  -1   8  23 1217.70 513.549   1
  -1   8  22 133.654 507.926   1
  -1   8  21 1559.97 685.919   1
  -1   8  20 549.284 597.559   1
  -1  -8  19-82.6481 655.105   1
  -1   8  18 4533.94 771.485   1
  -1   8  18 5916.06 1831.05  -2
  -1   8  18 5916.06 1831.05   1
   1   8 -17 2435.18 592.303   1
  -1   8  17 4526.71 1739.49  -2
  -1   8  17 4526.71 1739.49   1
   1   8 -16 6280.62 616.032   1
  -1   8  16 10380.6 1750.82  -2
  -1   8  16 10380.6 1750.82   1
   1   8 -15 7095.39 540.863   1
   1   8 -14 1880.32 896.202   1
   1   8 -13 595.281 853.890   1
   1   8 -12 7270.69 768.256   1
  -1   8  12 14550.4 1947.37  -2
  -1   8  12 14550.4 1947.37   1
   1   8 -11 16284.7 1248.19   1
  -1   8  11 33632.7 1980.68  -2
  -1   8  11 33632.7 1980.68   1
  -1   8  10 925.405 678.674   1
  -1   8  10 1719.96 1594.93  -2
  -1   8  10 1719.96 1594.93   1
   1   8  -9 20888.6 823.485   1
  -1   8   9 42810.6 1619.25  -2
  -1   8   9 42810.6 1619.25   1
  -1   8   8 152.813 514.073   1
  -1   8   7 56839.1 801.341   1
   1   8  -6 12342.5 553.405   1
  -1   8   5 6729.41 383.364   1
   1   8  -4 98056.7 581.411   1
  -1   8   3 2716.41 353.980   1
  -1   8   2 26720.7 474.371   1
  -1  -8   1 5328.18 342.875   1
  -1   8   0 730.095 235.913   1
  -1   8  -1 1845.67 246.403   1
  -1  -8  -2 1009.73 331.939   1
  -1   8  -3 17729.3 439.044   1
   1   8   4 5916.24 402.675   1
  -1   8  -5 1167.50 368.053   1
   1   8   6 9045.85 596.212   1
   1   8   7 4491.27 583.578   1
   1   8   7 9357.88 1233.62  -2
   1   8   7 9357.88 1233.62   1
   1   8   8 7660.01 608.179   1
   1   8   8 15264.6 1320.36  -2
   1   8   8 15264.6 1320.36   1
  -1   8  -9 7108.17 509.626   1
   1   8   9 14218.1 971.780  -2
   1   8   9 14218.1 971.780   1
   1  -8  10 158.821 618.115   1
   1   8  10 179.997 844.768  -2
   1   8  10 179.997 844.768   1
  -1   8 -11-7.26560 692.924   1
   1   8  11 161.666 1651.24  -2
   1   8  11 161.666 1651.24   1
   1  -8  12 5010.60 796.786   1
   1   8  12 12794.0 1889.72  -2
   1   8  12 12794.0 1889.72   1
   1  -8  13 1350.20 782.050   1
   1   8  13 1557.25 1824.34  -2
   1   8  13 1557.25 1824.34   1
   1  -8  14 354.475 690.433   1
   1   8  14 997.215 855.740  -2
   1   8  14 997.215 855.740   1
   1  -8  15 299.492 646.882   1
   1   8  15 404.558 1031.38  -2
   1   8  15 404.558 1031.38   1
  -1   8 -16 88.8201 664.057   1
   1   8  16-370.944 1399.97  -2
   1   8  16-370.944 1399.97   1
  -1   8 -17 4912.70 700.083   1
   1   8  17 8104.48 1458.56  -2
   1   8  17 8104.48 1458.56   1
   1  -8  18-188.769 645.725   1
   1   8  18 112.764 1541.57  -2
   1   8  18 112.764 1541.57   1
   1  -8  19 4036.59 777.805   1
   1   8  19 7432.08 2029.87  -2
   1   8  19 7432.08 2029.87   1
  -1   8 -20 497.320 707.713   1
   1   8  20 873.219 1922.93  -2
   1   8  20 873.219 1922.93   1
   1   8  21 656.921 642.774   1
   1   8  21 2208.58 1724.13  -2
   1   8  21 2208.58 1724.13   1
  -1   8 -22 189.994 541.249   1
   1   8  23-119.960 585.799   1
   1  -8  24 335.656 369.493   1
  -1   9  24 285.440 448.758   1
  -1   9  23 206.673 565.993   1
  -1   9  22 18.2554 527.235   1
  -1   9  21 221.366 513.625   1
   1   9 -20 2822.23 657.905   1
   0  -9  20 4032.75 1792.15  -2
  -1  -9  20 4032.75 1792.15   1
  -1   9  19 1039.11 617.455   1
  -1   9  18 5572.74 781.185   1
  -1   9  18 9917.25 1866.88  -2
  -1   9  18 9917.25 1866.88   1
  -1   9  17 4.39639 651.862   1
  -1   9  16 458.649 532.335   1
  -1  -9  15 1055.40 594.225   1
  -1   9  15 1590.76 1749.86  -2
  -1   9  15 1590.76 1749.86   1
  -1   9  14 3946.73 584.666   1
  -1   9  14 7733.87 1655.49  -2
  -1   9  14 7733.87 1655.49   1
  -1   9  13 3386.56 927.241   1
   1   9 -12 5421.73 695.352   1
   1   9 -11 11632.4 718.442   1
  -1   9  10 15613.4 908.424   1
  -1   9  10 32680.8 1728.40  -2
  -1   9  10 32680.8 1728.40   1
   1   9  -9 12637.5 817.874   1
  -1   9   9 26519.6 1632.03  -2
  -1   9   9 26519.6 1632.03   1
  -1   9   8 3136.54 576.165   1
  -1   9   7-30.2588 530.461   1
  -1   9   6 5757.89 557.097   1
  -1   9   5 3216.45 510.731   1
   1   9  -4 24659.1 435.940   1
  -1   9   3 2596.54 419.578   1
   1   9  -2 10864.0 458.504   1
  -1   9   1 823.969 405.167   1
  -1   9   0 1141.31 342.773   1
   1  -9   1 455.639 281.953   1
   1  -9   2 514.931 377.858   1
  -1   9  -3 470.990 417.866   1
  -1   9  -4 26348.0 554.100   1
  -1   9  -5 25304.7 733.475   1
   1   9   6 15619.8 555.533   1
  -1   9  -7 121.261 586.619   1
   1   9   7 404.402 1267.11  -2
   1   9   7 404.402 1267.11   1
  -1   9  -8 7043.36 626.348   1
   1   9   8 14203.8 1396.72  -2
   1   9   8 14203.8 1396.72   1
  -1   9  -9 5590.09 1142.90   1
   1   9   9 9855.96 1059.98  -2
   1   9   9 9855.96 1059.98   1
  -1   9 -10 20861.9 1304.58   1
   1   9  10 43861.3 1312.60  -2
   1   9  10 43861.3 1312.60   1
  -1   9 -11 6342.46 1234.05   1
   1   9  11 12625.0 1921.77  -2
   1   9  11 12625.0 1921.77   1
  -1   9 -12 3882.68 1328.20   1
   1   9  12 7429.47 1911.68  -2
   1   9  12 7429.47 1911.68   1
  -1   9 -13 225.570 887.337   1
   1   9  13 1019.46 996.114  -2
   1   9  13 1019.46 996.114   1
  -1   9 -14 6105.25 775.157   1
   1   9  14 12129.1 1125.21  -2
   1   9  14 12129.1 1125.21   1
  -1   9 -15 9148.13 724.773   1
   1   9  15 17727.6 1497.77  -2
   1   9  15 17727.6 1497.77   1
  -1   9 -16-93.9040 672.833   1
   1   9  16 1276.23 1234.65  -2
   1   9  16 1276.23 1234.65   1
   1  -9  17 76.4317 769.825   1
   1   9  17-234.922 1999.78  -2
   1   9  17-234.922 1999.78   1
   1   9  18 2306.51 752.762   1
   1   9  18 4100.24 2024.07  -2
   1   9  18 4100.24 2024.07   1
   1   9  19 261.070 611.800   1
   1   9  19 1691.51 1890.53  -2
   1   9  19 1691.51 1890.53   1
  -1   9 -20 23.9685 665.548   1
   1   9  21 271.811 596.653   1
  -1   9 -22 59.5925 498.618   1
  -1   9 -23-388.317 411.069   1
   1   9  24-246.547 579.362   1
  -1  10  23 155.031 516.540   1
  -1 -10  22 831.717 632.521   1
  -1 -10  21 360.637 559.661   1
   1  10 -20 689.050 523.301   1
  -1  10  19 5936.23 722.531   1
  -1  10  18 332.675 736.643   1
  -1  10  17 754.937 775.647   1
  -1 -10  16 301.362 776.970   1
  -1  10  15 1880.44 618.458   1
  -1  10  15 2040.67 1699.46  -2
  -1  10  15 2040.67 1699.46   1
  -1  10  14 10407.4 651.807   1
  -1  10  14 17977.8 1856.14  -2
  -1  10  14 17977.8 1856.14   1
  -1 -10  13 848.765 508.219   1
  -1  10  13 407.871 1495.40  -2
  -1  10  13 407.871 1495.40   1
  -1 -10  12 1433.59 810.780   1
  -1  10  12 4699.43 2035.31  -2
  -1  10  12 4699.43 2035.31   1
   1  10 -11 278.030 770.085   1
  -1  10  11 363.782 1871.57  -2
  -1  10  11 363.782 1871.57   1
   1  10 -10 1085.81 636.107   1
  -1  10  10 2120.62 1823.56  -2
  -1  10  10 2120.62 1823.56   1
   1  10  -9 813.825 638.052   1
  -1  10   8 238.412 752.986   1
  -1  10   8-20.1617 1519.86  -2
  -1  10   8-20.1617 1519.86   1
  -1  10   7 1817.97 728.454   1
  -1  10   7 3840.47 1494.28  -2
  -1  10   7 3840.47 1494.28   1
  -1  10   6 1565.06 556.393   1
  -1  10   5 190.228 451.211   1
  -1  10   4 5789.43 451.326   1
   1  10  -3 36733.3 497.405   1
  -1 -10   2 4571.66 392.102   1
   1  10  -1 34467.5 543.473   1
  -1 -10   0 307.482 363.923   1
  -1 -10  -1 7991.17 467.380   1
  -1  10  -2 4220.94 582.332   1
   1  10   3 13514.1 442.253   1
   1  10   4 4955.31 478.075   1
   1  10   5 311.697 610.333   1
   1  10   6 2151.82 521.522   1
  -1  10  -7 12668.5 710.665   1
   1  10   7 23197.1 1550.76  -2
   1  10   7 23197.1 1550.76   1
  -1  10  -8 2330.40 1099.14   1
   1  10   8 5224.54 1443.31  -2
   1  10   8 5224.54 1443.31   1
   1  10   9 1989.60 836.532   1
   1  10   9 6411.90 1484.10  -2
   1  10   9 6411.90 1484.10   1
  -1  10 -10 6487.24 1271.55   1
   1  10  10 13714.5 1201.98  -2
   1  10  10 13714.5 1201.98   1
  -1  10 -11 2267.18 1244.54   1
   1  10  11 6626.59 1878.51  -2
   1  10  11 6626.59 1878.51   1
  -1  10 -12 4219.74 740.615   1
   1  10  12 9146.84 1293.34  -2
   1  10  12 9146.84 1293.34   1
  -1  10 -13 19604.4 657.665   1
   1  10  13 37418.4 1550.59  -2
   1  10  13 37418.4 1550.59   1
  -1  10 -14 1214.33 659.428   1
   1  10  14 1821.99 1302.83  -2
   1  10  14 1821.99 1302.83   1
  -1  10 -15 5434.39 701.389   1
   1  10  15 9787.21 1471.44  -2
   1  10  15 9787.21 1471.44   1
   1  10  16 281.076 763.551   1
   1  10  16 1033.23 1950.88  -2
   1  10  16 1033.23 1950.88   1
   1 -10  17-385.283 770.107   1
   1  10  18 2666.08 744.534   1
   1  10  19 393.874 574.181   1
   1  10  20 237.393 528.002   1
   1 -10  21 1876.15 567.320   1
  -1  10 -22 28.0615 462.117   1
   1 -10  23 841.878 466.230   1
  -1 -11  23 456.756 421.628   1
  -1 -11  22-7.97209 563.649   1
  -1 -11  21 1096.93 504.975   1
  -1 -11  20 110.837 494.582   1
  -1 -11  19 127.156 658.835   1
  -1  11  18-47.1858 718.823   1
  -1  11  17 9730.50 832.077   1
  -1  11  16 2519.36 793.705   1
  -1  11  15 22685.0 923.521   1
  -1 -11  14 311.466 597.459   1
  -1  11  13 15149.1 596.684   1
  -1 -11  12 136.984 509.739   1
  -1  11  11 728.054 549.638   1
  -1 -11  10 278.644 595.956   1
  -1  11   9 365.479 576.508   1
  -1  11   8-108.089 555.115   1
  -1 -11   7 1957.12 474.548   1
   1  11  -6 429.655 504.396   1
  -1  11   5 7934.95 521.042   1
  -1 -11   4 1671.25 424.309   1
  -1  11   3 82.6638 348.821   1
  -1 -11   2 910.704 366.327   1
   1  11  -1 58147.0 683.703   1
   1  11   0 10586.2 462.447   1
  -1  11  -1 77597.0 1101.09   1
  -1  11  -2 4620.26 656.639   1
  -1  11  -3 15751.3 573.347   1
   1 -11   4 90.6187 408.018   1
  -1  11  -5 174.587 561.077   1
   1  11   6 5887.12 603.219   1
   1  11   7 688.259 789.908   1
   1  11   7 2321.29 1535.53  -2
   1  11   7 2321.29 1535.53   1
  -1  11  -8 234.039 818.113   1
   1  11   8 306.919 1554.95  -2
   1  11   8 306.919 1554.95   1
   1  11   9 26115.7 1098.73   1
   1  11   9 49658.5 1928.70  -2
   1  11   9 49658.5 1928.70   1
  -1  11 -10 2492.46 1309.09   1
   1  11  10 6485.65 1251.57  -2
   1  11  10 6485.65 1251.57   1
   1  11  11 43262.4 971.098   1
   1  11  11 88181.7 2594.04  -2
   1  11  11 88181.7 2594.04   1
  -1  11 -12 3215.95 566.154   1
   1  11  12 6090.35 2074.90  -2
   1  11  12 6090.35 2074.90   1
  -1  11 -13 5339.64 596.608   1
   1  11  13 9867.71 2174.59  -2
   1  11  13 9867.71 2174.59   1
  -1  11 -14-278.426 574.252   1
   1  11  14 2074.19 2081.00  -2
   1  11  14 2074.19 2081.00   1
   1  11  15 2407.00 799.767   1
   1 -11  16 342.931 770.382   1
   1  11  17 470.267 760.074   1
   1  11  18 632.787 710.086   1
   1  11  19 1025.91 552.214   1
  -1  11 -20 127.408 480.137   1
   1  11  21 251.956 500.068   1
   1 -11  22 34.7354 389.573   1
  -1  12  22-175.732 449.720   1
  -1  12  21 237.765 406.783   1
   0 -13  20 645.801 1163.91  -2
  -1 -12  21 645.801 1163.91   1
  -1  12  20 20.2469 406.520   1
  -1  12  19 2709.35 623.649   1
  -1  12  18 3782.97 706.314   1
  -1 -12  17 736.686 734.579   1
  -1  12  16 581.113 764.721   1
  -1  12  15 2770.15 803.459   1
  -1  12  14 891.940 780.127   1
  -1 -12  13 3563.08 508.872   1
  -1 -12  12 185.105 485.248   1
  -1  12  11 5585.52 534.448   1
   0 -12  11 6292.27 1850.26  -2
  -1 -12  11 6292.27 1850.26   1
  -1 -12  10 433.209 407.146   1
   1  12  -9-251.929 534.971   1
  -1 -12   8 173.237 528.802   1
   1  12  -7 262.773 508.669   1
  -1 -12   6-65.8944 495.240   1
  -1  12   5 2278.50 480.059   1
   1  12  -4 6733.49 482.911   1
  -1  12   3 11082.8 491.130   1
  -1 -12   2 31074.7 561.436   1
  -1  12   1 4861.95 464.686   1
  -1 -12   0 32887.0 925.793   1
  -1  12  -1 4795.91 725.477   1
   1  12   2 2364.91 545.902   1
  -1 -12  -3 1706.92 537.212   1
   1  12   4 245.909 715.042   1
   1  12   5 2005.35 612.487   1
   1  12   6 2757.15 637.365   1
  -1  12  -7 2522.32 896.209   1
   1  12   7 4954.83 1724.39  -2
   1  12   7 4954.83 1724.39   1
  -1  12  -8 1421.62 909.001   1
   1  12   8 1947.85 1673.47  -2
   1  12   8 1947.85 1673.47   1
  -1  12  -9 304.257 903.626   1
   1  12   9 1763.50 1683.02  -2
   1  12   9 1763.50 1683.02   1
   1  12  10 2295.92 573.631   1
   1  12  10 4229.92 1707.55  -2
   1  12  10 4229.92 1707.55   1
   1  12  11 3121.65 534.597   1
   1 -12  12 9079.73 613.432   1
   1  12  12 17998.5 2295.21  -2
   1  12  12 17998.5 2295.21   1
  -1  12 -13 8878.43 562.928   1
   1  12  13 16511.6 2262.97  -2
   1  12  13 16511.6 2262.97   1
   1  12  14 11059.6 711.577   1
   1  12  15 3525.83 787.774   1
   1  12  16 873.097 740.759   1
   1  12  17 14.3737 705.678   1
   1 -12  18 192.009 655.542   1
   1  12  19 22.8462 500.663   1
   1  12  20 149.724 427.655   1
   1  12  21 1867.14 360.129   1
   0 -14  20-473.527 957.463  -2
  -1 -13  21-473.527 957.463   1
  -1  13  20 156.887 389.638   1
  -1 -13  19 288.627 467.521   1
  -1  13  18 1241.78 623.459   1
  -1  13  17 230.063 691.467   1
  -1 -13  16 14325.0 824.624   1
  -1 -13  15 829.185 749.862   1
  -1 -13  14 13323.5 852.084   1
  -1  13  13 3571.61 788.089   1
  -1  13  12 8269.30 531.214   1
  -1 -13  11 299.517 479.141   1
  -1 -13  10 2814.59 499.995   1
  -1  13   9 231.129 439.268   1
   1  13  -8 1966.36 437.168   1
  -1  13   7 3855.26 571.045   1
   1  13  -6 4066.21 548.500   1
  -1 -13   5 539.269 507.507   1
  -1  13   4 1036.08 475.607   1
  -1 -13   3 1529.16 544.921   1
   1  13  -2 5359.21 553.201   1
   1 -13  -1 308.134 621.741   1
  -1  13   0 30094.0 947.630   1
  -1 -13  -1 76.2559 758.226   1
  -1 -13  -2 13053.4 682.796   1
   1  13   3 5812.04 621.106   1
   1  13   4 316.238 647.375   1
  -1  13  -5 1470.56 867.690   1
  -1  13  -6 11535.2 816.765   1
  -1  13  -7 2955.15 649.711   1
   1  13   8 4564.60 508.068   1
  -2  13  -7 5372.58 1923.31  -2
  -1  13  -8 5372.58 1923.31   1
  -1  13  -9 174.183 517.493   1
   1  13   9 181.779 1839.29  -2
   1  13   9 181.779 1839.29   1
   1  13  10 1719.03 577.927   1
   1  13  10 2594.50 1375.76  -2
   1  13  10 2594.50 1375.76   1
  -1  13 -11 476.351 662.172   1
   1  13  11 2872.10 2171.96  -2
   1  13  11 2872.10 2171.96   1
  -1  13 -12 3717.80 603.890   1
   1  13  12 7732.69 2145.64  -2
   1  13  12 7732.69 2145.64   1
  -1  13 -13 313.857 642.852   1
  -1  13 -14-107.668 625.972   1
   1  13  15 2123.73 749.110   1
   1 -13  16 3175.87 716.834   1
   1  13  17 23.8124 661.181   1
   1 -13  18 117.945 503.300   1
   1  13  19 1482.38 451.204   1
  -1  13 -20 502.427 326.495   1
  -1  13 -21-189.906 596.020   1
  -1 -14  20 187.697 364.713   1
  -1 -14  19 610.708 576.866   1
  -1  14  18 1323.33 708.468   1
  -1 -14  17 159.290 795.507   1
  -1 -14  16-256.238 679.676   1
  -1  14  15 1293.74 711.674   1
  -1  14  14 1307.61 731.924   1
  -1 -14  13-203.561 749.168   1
  -1  14  12 3457.55 763.512   1
  -1  14  11 3915.21 1005.31   1
  -1 -14  10 3785.00 477.299   1
  -1  14   9 2406.00 468.824   1
  -1  14   8 252.729 454.359   1
   1  14  -7 1636.98 448.895   1
  -1 -14   6 554.456 404.045   1
  -1  14   5 2574.43 439.673   1
   1  14  -4 2537.13 521.253   1
  -1  14   3 1968.36 719.357   1
  -1  14   2 17033.2 1018.28   1
  -1  14   1 12320.5 763.656   1
   1 -14   0 787.731 688.041   1
   1  14   1 20500.3 765.551   1
  -1  14  -2 4474.51 594.468   1
  -1  14  -3 16888.6 1094.71   1
   1 -14   4 1282.79 566.271   1
  -1  14  -5 2955.16 522.022   1
   1  14   6 66.9528 610.374   1
  -2  14  -5 2656.75 1346.22  -2
  -1  14  -6 2656.75 1346.22   1
   1  14   7 717.023 634.013   1
  -2  14  -6 4429.17 1914.25  -2
  -1  14  -7 4429.17 1914.25   1
  -1  14  -8 243.969 580.496   1
  -2  14  -7 1841.58 1926.34  -2
  -1  14  -8 1841.58 1926.34   1
   1 -14   9 726.329 583.757   1
  -2  14  -8 1432.35 1972.25  -2
  -1  14  -9 1432.35 1972.25   1
   1 -14  10 322.222 543.006   1
   1  14  10 837.696 1930.88  -2
   1  14  10 837.696 1930.88   1
   1 -14  11 741.394 769.738   1
   1  14  12 1870.10 760.798   1
   1  14  13 1238.07 745.190   1
   1  14  14 4258.34 623.015   1
   1 -14  15 2845.70 702.046   1
   1  14  16 57.3934 649.320   1
   1  14  17 1567.96 595.905   1
   1  14  18 1751.74 512.753   1
   1  14  19 775.706 439.405   1
   1  14  20 472.195 416.572   1
  -1  15  19-5.57302 370.800   1
  -1 -15  18 251.027 595.246   1
  -1 -15  17 4763.33 733.682   1
  -1 -15  16 1262.60 786.046   1
  -1 -15  15 312.344 836.775   1
  -1 -15  14 489.081 875.296   1
  -1 -15  13 9454.55 996.211   1
  -1  15  12 4217.78 755.820   1
  -1  15  11 600.970 733.139   1
   1  15 -10 3013.63 646.449   1
  -1 -15   9 1205.77 639.369   1
  -1  15   8 227.100 458.363   1
   1  15  -7 1069.20 500.537   1
  -1  15   6 1548.75 503.758   1
  -1  15   5 550.481 497.871   1
   1  15  -4 2028.90 546.237   1
  -1 -15   3 300.587 583.241   1
  -1  15   2 51.2882 528.559   1
   1  15  -1 510.388 483.714   1
  -1 -15   0 4615.93 465.947   1
  -1 -15  -1 1610.26 466.573   1
  -2  15   0 5544.20 2009.19  -2
  -1  15  -1 5544.20 2009.19   1
   1  15   2 1778.20 533.938   1
  -2  15  -1 5656.74 1997.55  -2
  -1  15  -2 5656.74 1997.55   1
  -1  15  -3-81.3969 541.525   1
  -2  15  -2-173.250 1923.95  -2
  -1  15  -3-173.250 1923.95   1
   1  15   4 2599.98 593.846   1
   2 -15   3 5329.96 1368.41  -2
   1 -15   4 5329.96 1368.41   1
  -1  15  -5 3123.60 804.134   1
   2 -15   4 3233.42 1154.38  -2
   1 -15   5 3233.42 1154.38   1
   1  15   6 9828.18 698.250   1
   2 -15   5 12434.8 1482.35  -2
   1 -15   6 12434.8 1482.35   1
   1  15   7 8789.83 707.386   1
   2 -15   6 10816.2 1183.26  -2
   1 -15   7 10816.2 1183.26   1
   1  15   8 1295.22 648.796   1
   2 -15   7 1418.31 1126.43  -2
   1 -15   8 1418.31 1126.43   1
   1  15   9 797.716 905.012   1
   2 -15   8 7060.01 2020.69  -2
   1 -15   9 7060.01 2020.69   1
  -1  15 -10 7568.35 949.827   1
   2 -15   9 8094.49 1927.04  -2
   1 -15  10 8094.49 1927.04   1
  -1  15 -11 178.981 727.486   1
   1  15  12 172.703 723.998   1
   1  15  13 4788.28 734.572   1
   1 -15  14 3896.63 676.814   1
   1  15  15 311.771 822.215   1
   1 -15  16 2199.96 766.801   1
   1  15  17 422.187 519.949   1
   1  15  18 265.389 439.880   1
  -1  15 -19 345.996 440.806   1
  -1 -16  18 161.258 450.380   1
  -1  16  17 306.036 587.732   1
  -1 -16  16 96.1311 668.089   1
  -1 -16  15 190.582 769.539   1
  -1 -16  14 1030.14 821.207   1
  -1  16  13 234.054 865.378   1
  -1  16  12 2318.98 696.721   1
  -1  16  11 1927.01 721.269   1
  -1  16  10 4988.01 648.561   1
  -1  16   9 90.0703 623.774   1
  -1  16   8 7800.80 750.215   1
  -1  16   7 397.867 633.210   1
  -1  16   6 5272.87 664.798   1
  -1  16   5 1293.07 621.742   1
  -1  16   4-208.745 619.239   1
  -1 -16   3 912.123 553.330   1
   1 -16  -2 5946.92 578.228   1
   1  16  -1 1152.50 496.971   1
  -1 -16   0 13801.9 603.146   1
  -2  16   1 13968.4 2188.12  -2
  -1  16   0 13968.4 2188.12   1
   1 -16   1 347.802 599.692   1
   0  16   2-650.661 2130.77  -2
   1  16   1-650.661 2130.77   1
  -2  16   0-106.993 2011.11  -2
  -1  16  -1-106.993 2011.11   1
   1  16   2 9093.90 655.828   1
   0  16   3 11053.5 2223.20  -2
   1  16   2 11053.5 2223.20   1
  -2  16  -1 18162.5 2102.38  -2
  -1  16  -2 18162.5 2102.38   1
   1  16   3 1462.48 801.586   1
   0  16   4 1563.10 2122.89  -2
   1  16   3 1563.10 2122.89   1
  -2  16  -2 2172.17 1134.99  -2
  -1  16  -3 2172.17 1134.99   1
  -1 -16  -4 1276.20 768.152   1
   0  16   5 9125.98 2225.89  -2
   1  16   4 9125.98 2225.89   1
  -2  16  -3 1456.22 1370.84  -2
  -1  16  -4 1456.22 1370.84   1
   1  16   5 2177.56 1412.94   1
   2 -16   4 1526.28 1000.81  -2
   1 -16   5 1526.28 1000.81   1
   1  16   6 923.967 833.364   1
  -2  16  -5 2275.61 1285.92  -2
  -1  16  -6 2275.61 1285.92   1
   1  16   7 53.3607 835.618   1
   2 -16   6 1381.58 1330.67  -2
   1 -16   7 1381.58 1330.67   1
   1  16   8 10967.9 1268.07   1
   2 -16   7 15438.9 1401.52  -2
   1 -16   8 15438.9 1401.52   1
   1  16   9 283.297 876.901   1
   2 -16   8 1795.71 1826.97  -2
   1 -16   9 1795.71 1826.97   1
   1  16  10 394.909 858.324   1
   2 -16   9 691.508 1812.55  -2
   1 -16  10 691.508 1812.55   1
  -1  16 -11 370.269 847.525   1
   2 -16  10 384.429 1796.10  -2
   1 -16  11 384.429 1796.10   1
   1  16  12-103.945 680.790   1
   1  16  13 280.875 549.503   1
   1  16  14 288.363 496.304   1
   1  16  15 194.135 533.580   1
   1 -16  16 1046.38 658.158   1
  -1  16 -17-183.676 416.435   1
   1  16  18 3244.24 456.198   1
  -1  17  17 115.559 440.873   1
  -1 -17  16 211.915 547.073   1
  -1 -17  15-183.690 618.594   1
  -1  17  14 615.992 703.108   1
  -1  17  13-360.353 743.587   1
  -1  17  12 3395.62 630.630   1
  -1 -17  11 4067.50 680.491   1
  -1  17  10 3016.79 576.880   1
  -1 -17   9 5878.61 635.095   1
   1  17  -8 965.208 616.839   1
   1  17  -7 149.321 708.458   1
  -1 -17   6 247.590 788.147   1
   1  17  -5 2054.92 811.644   1
   1  17  -4 2174.67 806.245   1
  -1 -17   3 129.674 677.257   1
   1  17  -2 538.263 672.938   1
   1  17  -1 2030.06 707.486   1
   1 -17   0 52.0300 685.795   1
  -1  17  -1 264.736 697.530   1
  -1 -17  -2 2991.83 833.047   1
   1  17   3-111.438 937.232   1
  -2  17  -2 939.445 1922.94  -2
  -1  17  -3 939.445 1922.94   1
   1  17   4 4384.54 928.585   1
  -2  17  -3 5919.24 1973.08  -2
  -1  17  -4 5919.24 1973.08   1
   1  17   5 6612.34 1491.12   1
  -2  17  -4 13521.5 1385.47  -2
  -1  17  -5 13521.5 1385.47   1
   1  17   6 5803.25 1464.11   1
   2 -17   5 6692.08 1323.24  -2
   1 -17   6 6692.08 1323.24   1
   1  17   7 4037.61 843.379   1
   2 -17   6 5524.97 1308.61  -2
   1 -17   7 5524.97 1308.61   1
   1  17   8 813.901 813.783   1
  -2  17  -7 1603.43 1263.54  -2
  -1  17  -8 1603.43 1263.54   1
   1  17   9 1334.36 827.961   1
   2 -17   8 2445.47 1237.53  -2
   1 -17   9 2445.47 1237.53   1
   1  17  10-112.617 655.730   1
   2 -17   9-657.503 1725.05  -2
   1 -17  10-657.503 1725.05   1
   1  17  11 124.601 624.774   1
   2 -17  10 1593.45 1665.78  -2
   1 -17  11 1593.45 1665.78   1
   1  17  12 661.075 525.183   1
   1  17  13 18.0996 475.960   1
   1  17  14 1484.31 511.546   1
   1 -17  15 316.930 596.051   1
   1  17  16 378.295 741.865   1
   1  17  17-197.910 414.612   1
  -1  18  15 377.050 485.248   1
  -1  18  14-43.9122 553.693   1
  -1  18  13 994.825 634.769   1
  -1 -18  12 183.728 693.236   1
  -1 -18  11-0.25286 559.345   1
   1  18 -10 794.511 506.344   1
   1  18  -9 8313.38 579.735   1
  -1 -18   8 1321.90 570.797   1
   1  18  -7 15717.0 802.634   1
  -1  18   6 853.213 892.261   1
   1  18  -5 4112.27 795.469   1
   1  18  -4 234.288 782.591   1
  -1  18   3 23.0177 957.242   1
   0 -18   2 965.291 1918.27  -2
  -1 -18   3 965.291 1918.27   1
   1  18  -2 22.5125 997.071   1
   0 -18   1 1450.72 1881.02  -2
  -1 -18   2 1450.72 1881.02   1
  -1  18   1 2783.89 990.443   1
   0 -18   0 4657.58 1943.48  -2
  -1 -18   1 4657.58 1943.48   1
   1  18   0 1234.49 1000.84   1
   0 -18  -1 3570.96 1953.29  -2
  -1 -18   0 3570.96 1953.29   1
   1  18   1 5910.70 1009.28   1
  -2  18   0 13507.5 2055.86  -2
  -1  18  -1 13507.5 2055.86   1
   1  18   2 1376.62 959.484   1
  -2  18  -1 885.186 1885.81  -2
  -1  18  -2 885.186 1885.81   1
  -1 -18  -3 668.556 924.116   1
  -2  18  -2 728.919 1933.62  -2
  -1  18  -3 728.919 1933.62   1
   1  18   4 131.177 886.317   1
  -2  18  -3 2909.43 1841.95  -2
  -1  18  -4 2909.43 1841.95   1
   1  18   5 327.936 1309.49   1
   2 -18   4 761.450 1099.34  -2
   1 -18   5 761.450 1099.34   1
   1  18   6 45.7239 1232.76   1
   2 -18   5 3245.48 1209.89  -2
   1 -18   6 3245.48 1209.89   1
   1  18   7 614.895 1312.61   1
  -2  18  -6 5643.88 1209.91  -2
  -1  18  -7 5643.88 1209.91   1
   1  18   8 654.344 765.600   1
  -2  18  -7 1100.52 1103.97  -2
  -1  18  -8 1100.52 1103.97   1
   1  18   9 405.751 754.126   1
  -2  18  -8 1586.30 1078.95  -2
  -1  18  -9 1586.30 1078.95   1
  -1  18 -10 309.459 581.837   1
   2 -18   9-223.995 1481.82  -2
   1 -18  10-223.995 1481.82   1
   1  18  11-13.4536 540.254   1
   2 -18  10 1344.90 1413.97  -2
   1 -18  11 1344.90 1413.97   1
   1 -18  12 551.135 440.172   1
  -1  18 -13 286.381 393.719   1
   1  18  14-16.6904 402.659   1
   1  18  15-142.331 665.638   1
  -1  19  13 378.405 479.004   1
  -1  19  12 265.533 537.390   1
  -1  19  11 3186.17 475.233   1
  -1 -19  10 638.280 499.964   1
  -1  19   9 3663.15 463.841   1
  -1 -19   8 1553.27 605.854   1
  -1  19   7 210.015 622.871   1
   1  19  -6 499.624 653.909   1
   1  19  -5 1624.13 848.178   1
   1  19  -4 1119.11 876.687   1
  -1  19   3 3.96760 1269.73   1
   0  19  -2 1680.10 1734.52  -2
   1  19  -3 1680.10 1734.52   1
  -1  19   2 182.199 1345.75   1
   0 -19   1 556.893 1236.48  -2
  -1 -19   2 556.893 1236.48   1
  -1  19   1 83.7551 818.764   1
  -1  19   0 1609.43 1357.81   1
   0 -19  -1 57.4209 1243.07  -2
  -1 -19   0 57.4209 1243.07   1
   1  19   1 1587.87 1297.07   1
   0 -19  -2 2119.78 1744.41  -2
  -1 -19  -1 2119.78 1744.41   1
  -2  19   0 5294.15 1835.22  -2
  -1  19  -1 5294.15 1835.22   1
   1  19   2 747.832 1288.03   1
   0 -19  -3 1886.00 1665.94  -2
  -1 -19  -2 1886.00 1665.94   1
  -2  19  -1 4954.30 1902.76  -2
  -1  19  -2 4954.30 1902.76   1
  -1 -19  -3 1099.62 881.238   1
  -2  19  -2 5831.95 1794.45  -2
  -1  19  -3 5831.95 1794.45   1
   1  19   4 1040.16 811.292   1
  -2  19  -3 2475.83 1732.12  -2
  -1  19  -4 2475.83 1732.12   1
   1  19   5 3472.97 1241.66   1
  -2  19  -4 5080.15 1704.49  -2
  -1  19  -5 5080.15 1704.49   1
   1  19   6 160.333 1178.48   1
   2 -19   5 2195.79 1054.74  -2
   1 -19   6 2195.79 1054.74   1
   1  19   7 1496.19 1173.46   1
   2 -19   6 1664.72 1011.19  -2
   1 -19   7 1664.72 1011.19   1
   1  19   8 4027.08 1127.93   1
   2 -19   7 6561.91 995.578  -2
   1 -19   8 6561.91 995.578   1
   1  19   9 228.332 605.556   1
   2 -19   8 435.267 867.943  -2
   1 -19   9 435.267 867.943   1
   1  19  10 3328.58 610.779   1
   2 -19   9 5104.02 851.805  -2
   1 -19  10 5104.02 851.805   1
   1  19  11-88.1257 387.867   1
   1  19  12 280.914 335.758   1
   1  19  13 719.554 614.846   1
  -1  20  11 112.957 425.522   1
  -1  20  10-91.5321 382.269   1
  -1  20   9 524.310 426.444   1
  -1 -20   8 2177.00 406.250   1
  -1 -20   7 1211.51 516.699   1
   1  20  -6 1504.38 683.111   1
   0 -20   5 2608.41 1367.72  -2
  -1 -20   6 2608.41 1367.72   1
  -1  20   5 1189.54 711.149   1
   0 -20   4 119.163 1193.89  -2
  -1 -20   5 119.163 1193.89   1
  -1  20   4 3446.23 1091.90   1
   0  20  -3 3335.70 1021.39  -2
   1  20  -4 3335.70 1021.39   1
  -1  20   3 3199.62 1134.58   1
   0  20  -2 3276.48 1030.44  -2
   1  20  -3 3276.48 1030.44   1
  -1  20   2 4171.95 1186.75   1
   0  20  -1 3162.42 1556.97  -2
   1  20  -2 3162.42 1556.97   1
  -1  20   1 2498.15 1240.88   1
   0  20   0 3744.33 1573.78  -2
   1  20  -1 3744.33 1573.78   1
   0  20   1-329.229 1597.35  -2
   1  20   0-329.229 1597.35   1
  -2  20   1 3227.69 1620.61  -2
  -1  20   0 3227.69 1620.61   1
   0  20   2 132.446 1579.90  -2
   1  20   1 132.446 1579.90   1
  -2  20   0 804.853 1553.66  -2
  -1  20  -1 804.853 1553.66   1
   0  20   3 1652.38 1517.66  -2
   1  20   2 1652.38 1517.66   1
  -2  20  -1 1257.10 1531.47  -2
  -1  20  -2 1257.10 1531.47   1
   0  20   4 3800.34 1552.69  -2
   1  20   3 3800.34 1552.69   1
  -2  20  -2 1941.07 1483.77  -2
  -1  20  -3 1941.07 1483.77   1
   1  20   4 1098.28 1119.37   1
  -2  20  -3 662.544 1454.02  -2
  -1  20  -4 662.544 1454.02   1
   1  20   5 19.6527 1050.14   1
  -2  20  -4 654.912 1389.61  -2
  -1  20  -5 654.912 1389.61   1
   1  20   6-235.124 1051.22   1
  -2  20  -5 592.318 1324.89  -2
  -1  20  -6 592.318 1324.89   1
   1  20   7 434.757 967.978   1
  -2  20  -6 1098.45 1231.76  -2
  -1  20  -7 1098.45 1231.76   1
   1  20   8-230.693 887.689   1
  -2  20  -7 868.575 1123.44  -2
  -1  20  -8 868.575 1123.44   1
   1  20   9 297.053 813.013   1
  -2  20  -8-11.9552 1019.91  -2
  -1  20  -9-11.9552 1019.91   1
   1  20  10 232.883 474.330   1
  -1 -21   7 908.724 382.586   1
   1  21  -6-11.6800 416.497   1
  -1  21   5 1875.14 570.913   1
   0 -21   4 2435.28 1077.03  -2
  -1 -21   5 2435.28 1077.03   1
   1  21  -4 33.1923 603.763   1
   0 -21   3 186.514 1094.08  -2
  -1 -21   4 186.514 1094.08   1
  -1  21   3 681.234 927.030   1
   0  21  -2-23.2155 805.883  -2
   1  21  -3-23.2155 805.883   1
  -1  21   2-306.129 944.125   1
   0  21  -1 1327.13 818.603  -2
   1  21  -2 1327.13 818.603   1
   1  21  -1 1979.94 694.018   1
   0  21   1 536.778 1311.76  -2
   1  21   0 536.778 1311.76   1
  -2  21   1 1325.07 1271.85  -2
  -1  21   0 1325.07 1271.85   1
   0  21   2 1289.59 1322.65  -2
   1  21   1 1289.59 1322.65   1
  -2  21   0 1623.18 1243.69  -2
  -1  21  -1 1623.18 1243.69   1
   0  21   3 721.510 1272.71  -2
   1  21   2 721.510 1272.71   1
  -2  21  -1 503.554 1232.08  -2
  -1  21  -2 503.554 1232.08   1
   0  21   4 2095.63 1261.50  -2
   1  21   3 2095.63 1261.50   1
  -2  21  -2 318.477 1198.45  -2
  -1  21  -3 318.477 1198.45   1
   0  21   5 565.090 1210.01  -2
   1  21   4 565.090 1210.01   1
  -2  21  -3 155.575 829.774  -2
  -1  21  -4 155.575 829.774   1
   1  21   5 72.0620 854.518   1
  -2  21  -4 40.7185 1090.91  -2
  -1  21  -5 40.7185 1090.91   1
   1  21   6 822.030 825.986   1
  -2  21  -5 1877.83 1029.27  -2
  -1  21  -6 1877.83 1029.27   1
   1  21   7 377.374 748.489   1
  -2  21  -6 1643.27 928.132  -2
  -1  21  -7 1643.27 928.132   1
   1  21   8-167.207 652.243   1
  -2  21  -7 458.866 820.734  -2
  -1  21  -8 458.866 820.734   1
  -1  22   4 726.310 602.974   1
  -1  22   3 1820.70 663.164   1
   0  22  -2 3508.23 873.865  -2
   1  22  -3 3508.23 873.865   1
  -1  22   2 4528.83 713.595   1
   0  22  -1 4092.25 915.824  -2
   1  22  -2 4092.25 915.824   1
  -1  22   1 272.932 689.482   1
   0  22   0 2047.86 936.749  -2
   1  22  -1 2047.86 936.749   1
  -1  22   0 481.695 705.520   1
   0  22   1 1266.76 946.005  -2
   1  22   0 1266.76 946.005   1
   0  22   2 1152.50 962.279  -2
   1  22   1 1152.50 962.279   1
  -2  22   0 1505.85 903.900  -2
  -1  22  -1 1505.85 903.900   1
   0  22   3 427.020 929.741  -2
   1  22   2 427.020 929.741   1
  -2  22  -1 442.796 884.313  -2
  -1  22  -2 442.796 884.313   1
   0  22   4-241.440 896.051  -2
   1  22   3-241.440 896.051   1
  -2  22  -2 606.305 834.192  -2
  -1  22  -3 606.305 834.192   1
  -2  22  -3 1494.93 807.521  -2
  -1  22  -4 1494.93 807.521   1
  -2   0  26 261.649 428.520   1
  -2   0  24 1411.52 966.390   1
  -2   0  22 176.140 1237.21   1
  -2   0  20 11896.2 1536.54   1
  -2   0  18-10.5668 963.258   1
  -2   0  16 28549.9 1457.34   1
  -2   0  14 24346.3 1318.24   1
  -2   0  12 2427.18 853.678   1
  -2   0  10 20034.6 675.296   1
   2   0  -8 456.683 445.081   1
   2   0  -6 9464.33 702.445   1
   2   0  -4 309713. 1034.85   1
   2   0  -2 117168. 1372.05   1
   2   0  -2 233792. 1898.68  -2
   2   0  -2 233792. 1898.68   1
  -2   0   0 6938.39 269.412   1
  -2   0   0 15726.9 625.466  -2
  -2   0   0 15726.9 625.466   1
  -2   0  -2 12184.7 640.195  -2
  -2   0  -2 12184.7 640.195   1
   2   0   4 44241.5 770.977   1
  -2   0  -4 89702.6 1290.45  -2
  -2   0  -4 89702.6 1290.45   1
  -2   0  -6 14398.8 835.505  -2
  -2   0  -6 14398.8 835.505   1
  -2   0  -8 5862.20 651.654   1
   2   0   8 11488.2 799.343  -2
   2   0   8 11488.2 799.343   1
   2   0  10 24923.4 1028.75   1
   2   0  10 43726.2 1493.52  -2
   2   0  10 43726.2 1493.52   1
   2   0  12 135079. 1913.21   1
   2   0  12 237295. 2568.19  -2
   2   0  12 237295. 2568.19   1
   2   0  14 16910.2 1262.39   1
   2   0  16 6256.78 1297.26   1
   2   0  18 1620.05 944.731   1
   2   0  20 8671.71 1041.45   1
   2   0  22 914.354 845.069   1
   2   0  24 214.285 618.222   1
   2   0  26 626.252 553.421   1
  -2  -1  26 346.111 309.285   1
  -2  -1  25-34.3604 450.486   1
  -1   0  25-293.727 1187.92  -2
  -2   1  25-293.727 1187.92   1
  -2  -1  24 256.450 689.630   1
  -2  -1  23 417.218 787.103   1
  -2   1  22 4257.31 903.268   1
  -2   1  21 519.443 953.759   1
  -2  -1  20 312.740 930.073   1
  -2  -1  19 1081.91 675.267   1
  -2   1  18 34669.4 869.760   1
  -2  -1  17 4698.97 665.510   1
  -2   1  16 8011.57 942.101   1
  -2  -1  15 730.278 751.439   1
  -2   1  14 2743.72 742.696   1
  -2  -1  13 710.083 646.350   1
  -2  -1  12 860.241 608.374   1
  -2   1  11 161.848 455.545   1
  -2   1  10 332.704 338.381   1
  -2   1   9 751.873 303.111   1
  -2  -1   8 873.667 263.145   1
  -2  -1   7 31669.6 341.194   1
   2   1  -6 17859.4 281.859   1
   2   1  -5 58752.9 490.431   1
   2   1  -4 18022.9 339.784   1
   2  -1  -3 46424.6 448.994   1
   2  -1  -2 30890.1 434.932   1
   2  -1  -2 66349.0 941.422  -2
   2  -1  -2 66349.0 941.422   1
  -2   1   1 5095.36 215.321   1
  -2  -1   1 11778.4 640.832  -2
  -2  -1   1 11778.4 640.832   1
  -2   1   0 580.665 341.604   1
  -2  -1   0 1706.25 767.480  -2
  -2  -1   0 1706.25 767.480   1
  -2  -1  -1 10169.2 361.825   1
   2  -1   1 22444.4 890.598  -2
   2  -1   1 22444.4 890.598   1
  -2   1  -2 722.087 227.210   1
   2  -1   2 1862.38 1054.67  -2
   2  -1   2 1862.38 1054.67   1
  -2  -1  -3 267.739 386.405   1
  -2  -1  -3 1101.52 899.293  -2
  -2  -1  -3 1101.52 899.293   1
   2  -1   4 39822.1 667.379   1
  -2  -1  -4 77315.0 848.307  -2
  -2  -1  -4 77315.0 848.307   1
   2  -1   5 4411.45 536.491   1
   2   1   5 9234.53 663.160  -2
   2   1   5 9234.53 663.160   1
   2  -1   6 1354.02 506.488   1
   2   1   6 2846.29 749.181  -2
   2   1   6 2846.29 749.181   1
  -2   1  -7 30445.0 724.017   1
   2   1   7 58446.2 741.874  -2
   2   1   7 58446.2 741.874   1
   2  -1   8 51760.4 867.034   1
  -2  -1  -8 96439.2 837.148  -2
  -2  -1  -8 96439.2 837.148   1
   2  -1   9 9861.42 605.837   1
  -2  -1  -9 18084.9 604.725  -2
  -2  -1  -9 18084.9 604.725   1
   2  -1  10 278.213 565.530   1
   2   1  10 386.624 591.845  -2
   2   1  10 386.624 591.845   1
   2  -1  11 205.236 490.870   1
   2   1  11 1054.67 792.758  -2
   2   1  11 1054.67 792.758   1
   2  -1  12 18030.8 773.882   1
   2   1  12 34262.8 1574.10  -2
   2   1  12 34262.8 1574.10   1
   2  -1  13 2687.91 720.988   1
   2   1  13 5279.43 1520.96  -2
   2   1  13 5279.43 1520.96   1
   2   1  14 22740.6 917.960   1
   2   1  14 42173.0 1899.90  -2
   2   1  14 42173.0 1899.90   1
   2  -1  15 107.262 841.122   1
   2   1  16 48.2333 856.704   1
   2  -1  17 225.996 572.812   1
   2  -1  18 3933.00 530.601   1
   2  -1  19 2478.35 574.155   1
   2   1  19 3918.05 1728.39  -2
   2   1  19 3918.05 1728.39   1
   2  -1  20 83.0443 587.215   1
   2   1  21 155.363 644.381   1
   2   1  21 992.399 1581.15  -2
   2   1  21 992.399 1581.15   1
   2   1  22 2229.28 508.806   1
   2  -1  23 1537.80 516.988   1
   2   1  24 660.278 441.470   1
   2  -1  25 434.297 412.659   1
   2   1  26 120.228 378.352   1
  -2  -2  26 231.343 585.273   1
  -1   1  26 1043.67 908.754  -2
  -2   2  26 1043.67 908.754   1
  -2   2  25 22.9819 439.504   1
  -1   1  25-235.504 1204.14  -2
  -2   2  25-235.504 1204.14   1
  -2  -2  24 91.6672 539.687   1
  -2   2  23 270.354 768.276   1
  -2  -2  22 277.401 864.897   1
  -2  -2  21 1101.50 931.618   1
  -2   2  20 67.9102 923.766   1
  -2   2  19 146.617 577.911   1
  -2  -2  18-226.978 568.030   1
  -2  -2  17 2134.26 518.542   1
  -2   2  16 5324.65 893.015   1
  -2   2  15 8722.40 842.709   1
  -2  -2  14 1042.12 704.784   1
  -2   2  13 3552.97 563.458   1
  -2  -2  12 7406.85 553.007   1
  -2   2  11 6263.70 516.177   1
  -2   2  10 4129.44 416.035   1
  -2  -2   9 6058.50 354.504   1
  -2   2   8 5047.63 232.520   1
  -2   2   7 16119.5 265.356   1
   2   2  -6 7079.21 218.586   1
  -2  -2   5 5341.09 245.142   1
  -2   2   4 33830.9 284.559   1
  -2   2   3 854.714 207.770   1
   2  -2  -3 784.990 1185.85  -2
   2  -2  -3 784.990 1185.85   1
   2  -2  -2 122241. 659.368   1
   2   2  -2 260134. 2397.99  -2
   2   2  -2 260134. 2397.99   1
  -2   2   1 54879.2 432.593   1
  -2  -2   1 115067. 1205.66  -2
  -2  -2   1 115067. 1205.66   1
  -2   2   0 31409.5 644.956   1
   2  -2   1 91874.6 750.187   1
   2   2   2 893.208 348.640   1
  -2  -2  -2 1843.60 1083.96  -2
  -2  -2  -2 1843.60 1083.96   1
   2  -2   3 21031.1 498.171   1
  -2  -2  -3 43690.5 578.166  -2
  -2  -2  -3 43690.5 578.166   1
  -2   2  -4 1785.38 345.904   1
  -2  -2  -4 3123.35 503.908  -2
  -2  -2  -4 3123.35 503.908   1
   2  -2   5 6987.25 511.165   1
  -2  -2  -5 12686.7 639.532  -2
  -2  -2  -5 12686.7 639.532   1
   2  -2   6 27543.9 672.873   1
   2   2   6 50872.2 675.228  -2
   2   2   6 50872.2 675.228   1
  -2   2  -7 5348.28 580.335   1
   2   2   7 9961.50 732.609  -2
   2   2   7 9961.50 732.609   1
   2  -2   8 13443.9 873.536   1
   2   2   8 25922.0 677.789  -2
   2   2   8 25922.0 677.789   1
   2  -2   9 23602.2 704.636   1
   2   2   9 44753.2 731.094  -2
   2   2   9 44753.2 731.094   1
   2  -2  10 18445.2 1021.41   1
   2   2  10 36418.1 764.595  -2
   2   2  10 36418.1 764.595   1
   2  -2  11 18704.8 1069.58   1
   2   2  11 35925.1 811.414  -2
   2   2  11 35925.1 811.414   1
   2  -2  12 4256.05 664.995   1
   2   2  12 8170.23 917.568  -2
   2   2  12 8170.23 917.568   1
   2  -2  13 29761.4 911.077   1
   2   2  13 52083.9 1799.01  -2
   2   2  13 52083.9 1799.01   1
   2   2  14 6195.56 812.868   1
   2   2  14 10976.8 1645.83  -2
   2   2  14 10976.8 1645.83   1
   2  -2  15 8125.17 1324.46   1
   2   2  15 10715.7 1775.60  -2
   2   2  15 10715.7 1775.60   1
   2  -2  16 3990.65 744.831   1
   2   2  17 12537.4 590.540   1
   2   2  17 21244.2 2024.38  -2
   2   2  17 21244.2 2024.38   1
   2   2  18 809.642 506.821   1
  -2   2 -19 4407.97 493.169   1
   2   2  19 9036.28 1784.49  -2
   2   2  19 9036.28 1784.49   1
   2   2  20 1748.05 795.406   1
   2   2  20 4278.88 1771.02  -2
   2   2  20 4278.88 1771.02   1
   2  -2  21 332.013 637.483   1
   2   2  21 924.020 1632.47  -2
   2   2  21 924.020 1632.47   1
   2   2  22 661.878 591.588   1
   2   2  22 1546.88 1444.30  -2
   2   2  22 1546.88 1444.30   1
   2  -2  23 143.334 508.490   1
   2   2  23 90.4259 1226.56  -2
   2   2  23 90.4259 1226.56   1
   2  -2  24 448.149 517.756   1
   2   2  25 350.443 412.742   1
  -2   3  26 295.328 424.422   1
  -2  -3  25-102.201 332.051   1
  -2  -3  24 836.441 471.363   1
  -2  -3  23-179.705 758.793   1
  -2   3  22 206.738 664.601   1
  -2  -3  21-306.439 694.941   1
  -2   3  20 1908.16 750.811   1
  -2   3  19 1480.26 552.830   1
   2   3 -18-100.003 489.783   1
  -2  -3  17 4054.53 514.066   1
  -2  -3  16-150.448 820.284   1
  -2   3  15 5464.64 817.923   1
  -2   3  14 12995.7 676.445   1
  -2   3  13 776.283 565.862   1
  -2   3  12 4201.59 533.026   1
  -2   3  11 16657.6 582.341   1
  -2   3  10 1792.17 445.076   1
  -2  -3   9 360.165 314.098   1
  -2  -3   8 3076.60 237.935   1
  -2  -3   7 26693.4 310.503   1
  -2   3   6 4613.82 231.723   1
   2   3  -5 11.5510 170.685   1
  -2   3   4 1055.52 159.377   1
   2  -3  -3 620.518 180.142   1
   2   3  -2 12314.5 200.451   1
  -2  -3   1 106942. 443.345   1
  -2  -3   0 1810.11 211.415   1
  -2  -3   0 3289.00 631.383  -2
  -2  -3   0 3289.00 631.383   1
  -2  -3  -1 8175.62 815.671   1
   2   3   1 13815.3 605.421  -2
   2   3   1 13815.3 605.421   1
   2  -3   2 8919.56 332.120   1
   2   3   2 17921.5 523.214  -2
   2   3   2 17921.5 523.214   1
   2  -3   3 14169.1 546.808   1
   2   3   3 28105.8 610.152  -2
   2   3   3 28105.8 610.152   1
   2  -3   4 15876.0 549.619   1
  -2  -3  -4 31595.2 706.235  -2
  -2  -3  -4 31595.2 706.235   1
   2  -3   5 100.653 508.504   1
   2   3   5 510.870 445.193  -2
   2   3   5 510.870 445.193   1
   2  -3   6 4471.25 541.008   1
  -2  -3  -6 8274.78 502.710  -2
  -2  -3  -6 8274.78 502.710   1
   2  -3   7 22877.9 686.923   1
  -2  -3  -7 43354.3 699.216  -2
  -2  -3  -7 43354.3 699.216   1
  -2   3  -8 35415.8 1080.60   1
   2   3   8 69478.7 1323.26  -2
   2   3   8 69478.7 1323.26   1
   2  -3   9 17656.5 935.544   1
   2   3   9 34515.0 751.039  -2
   2   3   9 34515.0 751.039   1
   2  -3  10 18321.6 1020.45   1
   2   3  10 32842.1 813.161  -2
   2   3  10 32842.1 813.161   1
   2  -3  11 2033.55 898.174   1
   2   3  11 4736.96 712.727  -2
   2   3  11 4736.96 712.727   1
  -2   3 -12 5774.57 746.501   1
   2   3  12 11703.8 788.228  -2
   2   3  12 11703.8 788.228   1
   2  -3  13 112.916 736.579   1
   2   3  13 856.413 793.519  -2
   2   3  13 856.413 793.519   1
   2   3  14 15610.8 728.035   1
   2   3  14 26878.7 1164.30  -2
   2   3  14 26878.7 1164.30   1
   2   3  15 675.672 676.673   1
   2   3  15 1760.07 1643.43  -2
   2   3  15 1760.07 1643.43   1
   2  -3  16 1739.42 938.457   1
   2   3  16 1142.53 1756.27  -2
   2   3  16 1142.53 1756.27   1
  -2   3 -17 2995.52 500.568   1
  -2   3 -18 2665.55 515.762   1
   2   3  19 286.052 586.261   1
   2   3  19 1459.76 1823.09  -2
   2   3  19 1459.76 1823.09   1
   2   3  20 579.186 652.596   1
   2   3  20 2063.07 1733.62  -2
   2   3  20 2063.07 1733.62   1
   2   3  21-16.9683 604.837   1
   2   3  21 404.593 1633.56  -2
   2   3  21 404.593 1633.56   1
   2  -3  22 451.215 575.982   1
   2   3  22 107.176 1475.37  -2
   2   3  22 107.176 1475.37   1
   2   3  23 1380.32 511.121   1
   2   3  23 826.089 1301.90  -2
   2   3  23 826.089 1301.90   1
   2  -3  24 520.150 501.830   1
   2   3  24 1484.93 1009.90  -2
   2   3  24 1484.93 1009.90   1
   2   3  25 539.882 391.816   1
  -2   3  26 2289.20 840.622  -2
  -2   4  26 2289.20 840.622   1
  -2   4  25 1965.55 372.545   1
  -2   4  24 1085.64 545.654   1
  -2  -4  23 591.204 494.162   1
  -2   4  22 20.2241 669.895   1
  -2   4  21 733.712 718.041   1
  -2   4  20 93.8164 757.665   1
  -2   4  19-93.6809 536.963   1
  -2   4  18 1927.23 484.942   1
   2   4 -17 452.498 464.586   1
   2   4 -16 231.751 668.460   1
  -2   4  15 433.681 584.423   1
  -2   4  14 4049.73 621.360   1
  -2   4  13 5964.23 593.424   1
  -2   4  12 33477.3 725.122   1
  -2  -4  11 31424.8 661.242   1
  -2   4  10 14016.2 522.123   1
  -2   4   9 34373.7 422.581   1
  -2   4   8 1966.58 283.381   1
  -2  -4   7 6061.71 268.533   1
   2   4  -6 14387.0 202.366   1
   2   4  -5 44227.5 282.829   1
  -2   4   4 19771.0 222.862   1
   2   4  -3 28950.2 227.085   1
  -2   4   2 19246.1 204.090   1
  -2   4   1 36074.6 309.958   1
   2   4   0 17882.6 264.480   1
  -2  -4  -1 4471.64 345.038   1
  -2  -4  -1 7910.03 620.391  -2
  -2  -4  -1 7910.03 620.391   1
   2  -4   2 16096.7 569.254   1
  -2  -4  -2 30480.0 641.465  -2
  -2  -4  -2 30480.0 641.465   1
  -2   4  -3 8336.87 418.004   1
  -2  -4  -3 16785.1 615.242  -2
  -2  -4  -3 16785.1 615.242   1
  -2   4  -4 615.425 424.831   1
  -2  -4  -4 1797.79 563.853  -2
  -2  -4  -4 1797.79 563.853   1
   2  -4   5 37316.3 828.638   1
   2   4   5 75400.4 1005.46  -2
   2   4   5 75400.4 1005.46   1
  -2   4  -6 20535.5 690.728   1
  -2  -4  -6 41128.1 571.192  -2
  -2  -4  -6 41128.1 571.192   1
  -2   4  -7 23902.6 957.273   1
  -2  -4  -7 46298.6 742.196  -2
  -2  -4  -7 46298.6 742.196   1
  -2   4  -8 22795.3 681.722   1
   2   4   8 44329.5 627.115  -2
   2   4   8 44329.5 627.115   1
  -2   4  -9 9473.00 642.712   1
   2   4   9 19276.6 739.672  -2
   2   4   9 19276.6 739.672   1
  -2   4 -10 12116.8 714.490   1
   2   4  10 23527.2 798.533  -2
   2   4  10 23527.2 798.533   1
   2  -4  11 4076.34 700.442   1
   2   4  11 7513.65 739.135  -2
   2   4  11 7513.65 739.135   1
   2  -4  12 2181.42 752.244   1
   2   4  12 4983.48 770.561  -2
   2   4  12 4983.48 770.561   1
  -2   4 -13 749.763 773.449   1
   2   4  13 1206.66 806.461  -2
   2   4  13 1206.66 806.461   1
   2  -4  14 8098.88 892.684   1
   2   4  14 16411.7 936.806  -2
   2   4  14 16411.7 936.806   1
   2  -4  15 13889.3 989.575   1
   2   4  15 26208.0 1269.31  -2
   2   4  15 26208.0 1269.31   1
  -2   4 -16 13548.6 698.010   1
   2   4  16 25206.1 1119.75  -2
   2   4  16 25206.1 1119.75   1
   2  -4  17 25.2964 519.278   1
   2   4  17 2926.44 1974.05  -2
   2   4  17 2926.44 1974.05   1
   2   4  18 3628.52 568.080   1
   2   4  18 6092.13 1330.09  -2
   2   4  18 6092.13 1330.09   1
  -2   4 -19 1178.95 672.170   1
   2   4  19 1467.22 1830.90  -2
   2   4  19 1467.22 1830.90   1
  -2   4 -20 229.362 629.591   1
   2   4  20 1359.11 1766.15  -2
   2   4  20 1359.11 1766.15   1
   2   4  21 99.2327 600.206   1
   2   4  21 1030.43 1681.09  -2
   2   4  21 1030.43 1681.09   1
   2   4  22-9.80513 650.767   1
   2   4  22 454.975 1532.75  -2
   2   4  22 454.975 1532.75   1
   2   4  23-96.6540 592.051   1
   2   4  23 572.914 1292.14  -2
   2   4  23 572.914 1292.14   1
   2  -4  24 371.212 488.772   1
   2   4  24 375.755 1081.75  -2
   2   4  24 375.755 1081.75   1
   2   4  25 362.191 371.441   1
  -2   5  25 470.605 342.073   1
  -2  -5  24 6.22694 492.974   1
  -2   5  23 4184.69 577.087   1
  -2   5  22 46.2977 652.793   1
  -2  -5  21 2734.02 727.379   1
  -2   5  20 1634.27 757.764   1
  -2  -5  19 3222.91 653.828   1
  -2   5  18-88.3460 476.478   1
  -2  -5  17 1391.36 473.459   1
   2   5 -16 1467.88 549.100   1
  -2   5  15 1193.19 572.905   1
  -2   5  14 1486.20 543.486   1
  -2  -5  13 51585.1 760.362   1
  -2  -5  12 266.982 468.021   1
   2   5 -11 5569.64 465.773   1
  -2  -5  10 4271.66 312.138   1
  -2   5   9 15339.9 347.313   1
  -2  -5   8 315.950 265.930   1
  -2  -5   7 4860.95 250.907   1
  -2  -5   6 50517.4 348.510   1
   2  -5  -5 19220.3 245.856   1
  -2   5   4 25979.0 244.656   1
  -2   5   3 10006.6 249.395   1
  -2   5   2 51538.4 298.601   1
  -2  -5   1 4217.73 187.638   1
  -2  -5   0 18057.4 252.697   1
  -2   5  -1 25310.1 364.597   1
  -2   5  -2 704.180 247.615   1
   2   5   2 1895.40 789.319  -2
   2   5   2 1895.40 789.319   1
   2  -5   3 46747.7 827.165   1
   2   5   3 94106.3 899.568  -2
   2   5   3 94106.3 899.568   1
  -2   5  -4 9949.19 512.697   1
   2   5   4 18157.1 678.574  -2
   2   5   4 18157.1 678.574   1
  -2   5  -5 57377.4 820.893   1
   2   5   5 110401. 1055.92  -2
   2   5   5 110401. 1055.92   1
  -2   5  -6 1089.66 539.584   1
  -2  -5  -6 1291.32 752.708  -2
  -2  -5  -6 1291.32 752.708   1
   2  -5   7 3476.97 479.608   1
  -2  -5  -7 7055.04 576.030  -2
  -2  -5  -7 7055.04 576.030   1
   2  -5   8 18841.8 679.011   1
   2   5   8 35267.9 727.652  -2
   2   5   8 35267.9 727.652   1
   2  -5   9 463.484 570.656   1
   2   5   9 881.672 735.982  -2
   2   5   9 881.672 735.982   1
   2  -5  10 297.108 596.878   1
   2   5  10 205.896 653.423  -2
   2   5  10 205.896 653.423   1
   2  -5  11 17612.2 817.325   1
   2   5  11 33181.6 914.841  -2
   2   5  11 33181.6 914.841   1
   2  -5  12 325.865 725.010   1
   2   5  12 433.983 681.656  -2
   2   5  12 433.983 681.656   1
   2  -5  13 14115.4 886.503   1
   2   5  13 28166.1 953.700  -2
   2   5  13 28166.1 953.700   1
  -2   5 -14 83.2007 839.010   1
   2   5  14 749.157 1075.63  -2
   2   5  14 749.157 1075.63   1
   2  -5  15 771.745 891.026   1
   2   5  15 3034.02 1683.97  -2
   2   5  15 3034.02 1683.97   1
   2  -5  16 285.664 648.592   1
   2   5  16 1447.19 1301.97  -2
   2   5  16 1447.19 1301.97   1
  -2   5 -17 10181.9 704.031   1
   2   5  17 17226.1 1165.98  -2
   2   5  17 17226.1 1165.98   1
  -2   5 -18 165.034 651.764   1
   2   5  18 627.650 1146.30  -2
   2   5  18 627.650 1146.30   1
   2  -5  19 2202.41 786.008   1
   2   5  19 4181.69 1361.09  -2
   2   5  19 4181.69 1361.09   1
   2   5  20 116.524 631.270   1
   2   5  20 2309.51 1813.82  -2
   2   5  20 2309.51 1813.82   1
   2   5  21 876.814 692.317   1
   2   5  21 2881.49 1700.60  -2
   2   5  21 2881.49 1700.60   1
   2  -5  22 158.924 616.692   1
   2   5  22-181.601 1481.78  -2
   2   5  22-181.601 1481.78   1
   2  -5  23-118.609 572.534   1
   2   5  23 768.748 1313.70  -2
   2   5  23 768.748 1313.70   1
   2   5  24 46.5993 461.161   1
   2   5  24 611.766 1048.82  -2
   2   5  24 611.766 1048.82   1
   2  -5  25-29.4926 342.050   1
  -2   6  25 2323.68 403.627   1
  -2   6  24 181.015 356.378   1
  -2   6  23 1549.31 486.069   1
  -2   6  22 184.799 635.709   1
  -2  -6  21 299.863 703.574   1
  -2   6  20 1212.89 741.434   1
  -2   6  19 1740.93 650.464   1
  -2   6  18 1599.90 517.475   1
  -2  -6  17 1436.41 522.385   1
  -2  -6  16 3668.67 433.039   1
  -2   6  15 542.259 561.485   1
  -2   6  14 172.138 535.499   1
  -2  -6  13-43.3951 507.296   1
  -2   6  12 2790.89 473.809   1
  -2  -6  11 20526.9 468.898   1
  -2   6  10 1385.02 356.933   1
  -2   6   9 13333.4 387.382   1
   2   6  -8 3295.63 266.789   1
  -2  -6   7 577.769 245.168   1
  -2  -6   6 64.8220 229.936   1
  -2  -6   5 1999.53 216.918   1
  -2  -6   4 1624.70 225.117   1
  -2   6   3 536.776 227.415   1
  -2  -6   2 1348.44 174.495   1
  -2  -6   1 18873.0 260.892   1
   2  -6   0 858.929 195.837   1
   2   6   1 11243.1 276.558   1
   2   6   2 2806.22 312.135   1
  -2  -6  -2 6237.58 905.509  -2
  -2  -6  -2 6237.58 905.509   1
  -2   6  -3 264.429 277.071   1
   2  -6   4 9483.82 515.663   1
   2   6   4 19988.1 1037.78  -2
   2   6   4 19988.1 1037.78   1
  -2   6  -5 58495.6 949.498   1
   2   6   5 114768. 1080.30  -2
   2   6   5 114768. 1080.30   1
   2  -6   6 20169.8 602.244   1
   2   6   6 37749.0 1217.76  -2
   2   6   6 37749.0 1217.76   1
  -2   6  -7 18523.9 647.753   1
   2   6   7 37640.6 897.119  -2
   2   6   7 37640.6 897.119   1
  -2   6  -8 11209.2 631.913   1
   2   6   8 22573.9 824.895  -2
   2   6   8 22573.9 824.895   1
   2  -6   9 171.043 604.562   1
   2   6   9-177.187 1093.17  -2
   2   6   9-177.187 1093.17   1
   2  -6  10 4636.00 664.224   1
   2   6  10 8961.96 957.853  -2
   2   6  10 8961.96 957.853   1
  -2   6 -11 3103.72 695.196   1
   2   6  11 6919.91 999.641  -2
   2   6  11 6919.91 999.641   1
  -2   6 -12 3315.25 769.110   1
   2   6  12 6808.54 1041.28  -2
   2   6  12 6808.54 1041.28   1
   2  -6  13 12982.6 886.739   1
   2   6  13 27920.1 1253.91  -2
   2   6  13 27920.1 1253.91   1
   2  -6  14 4903.72 869.635   1
   2   6  14 9791.52 1817.72  -2
   2   6  14 9791.52 1817.72   1
   2  -6  15 14715.3 821.883   1
   2   6  15 25060.0 1155.70  -2
   2   6  15 25060.0 1155.70   1
   2  -6  16 229.396 754.680   1
   2   6  16 733.417 1058.39  -2
   2   6  16 733.417 1058.39   1
  -2   6 -17 1245.75 648.024   1
   2   6  17 2332.85 1138.86  -2
   2   6  17 2332.85 1138.86   1
  -2   6 -18 1110.69 936.085   1
   2   6  18 1783.92 1077.97  -2
   2   6  18 1783.92 1077.97   1
   2  -6  19-343.553 879.430   1
   2   6  19-179.142 1384.61  -2
   2   6  19-179.142 1384.61   1
  -2   6 -20-217.114 855.892   1
   2   6  20-75.1649 1303.79  -2
   2   6  20-75.1649 1303.79   1
   2   6  21 209.199 679.475   1
   2   6  21 838.830 1710.15  -2
   2   6  21 838.830 1710.15   1
  -2   6 -22 27.5444 584.925   1
   2   6  22 0.99921 1517.63  -2
   2   6  22 0.99921 1517.63   1
   2   6  23-208.202 544.663   1
   2   6  23-605.488 1282.79  -2
   2   6  23-605.488 1282.79   1
   2  -6  24 45.8874 435.713   1
   2   6  24 70.5719 1010.59  -2
   2   6  24 70.5719 1010.59   1
  -2   7  25 30.0269 420.980   1
  -2   7  24 757.915 465.826   1
  -2  -7  23 934.575 457.867   1
  -2   7  22 1052.13 533.825   1
  -2   7  21 485.827 684.478   1
  -2   7  20 3649.81 741.184   1
  -2   7  19 4.11087 653.242   1
  -2  -7  18 3425.68 646.571   1
  -2   7  17 202.088 532.441   1
  -2   7  16 4811.65 484.070   1
  -2   7  15 4982.27 470.637   1
  -2  -7  14 3410.53 675.277   1
   2   7 -13 3911.83 666.591   1
  -2  -7  12 6423.60 631.178   1
   2   7 -11 1118.84 452.329   1
  -2  -7  10 117.681 415.428   1
  -2  -7   9 992.410 424.365   1
  -2   7   8 102.918 344.888   1
  -2   7   7 10382.9 376.468   1
   2   7  -6 5559.13 342.661   1
   2   7  -5 5716.47 330.944   1
  -2   7   4 14440.7 316.951   1
  -2  -7   3 53988.6 413.657   1
  -2  -7   2 666.893 245.351   1
  -2  -7   1 1239.80 231.606   1
   2  -7   0 897.866 205.113   1
  -2  -7  -1 9462.70 339.134   1
  -2   7  -2 2553.04 387.741   1
   2   7   3 11008.6 451.060   1
  -2  -7  -3 20302.8 1051.42  -2
  -2  -7  -3 20302.8 1051.42   1
   2   7   4 51115.5 713.160   1
   2  -7   5 8184.04 421.891   1
   2   7   6 23014.9 521.342   1
  -2   7  -7 9391.92 594.972   1
   2   7   7 20117.9 843.969  -2
   2   7   7 20117.9 843.969   1
  -2   7  -8 246.150 548.183   1
   2   7   8 615.087 748.774  -2
   2   7   8 615.087 748.774   1
   2  -7   9 3967.97 621.024   1
   2   7   9 8264.32 1248.05  -2
   2   7   9 8264.32 1248.05   1
   2  -7  10 3820.34 654.300   1
   2   7  10 7851.37 985.666  -2
   2   7  10 7851.37 985.666   1
  -2   7 -11 4652.63 716.828   1
   2   7  11 9697.86 1085.23  -2
   2   7  11 9697.86 1085.23   1
   2  -7  12 7795.95 807.784   1
   2   7  12 15837.3 1159.81  -2
   2   7  12 15837.3 1159.81   1
  -2   7 -13 6763.76 861.100   1
   2   7  13 12908.1 1800.42  -2
   2   7  13 12908.1 1800.42   1
  -2   7 -14 3387.62 856.036   1
   2   7  14 6340.55 1844.23  -2
   2   7  14 6340.55 1844.23   1
  -2   7 -15 4064.72 654.359   1
   2   7  15 7375.71 1043.54  -2
   2   7  15 7375.71 1043.54   1
  -2   7 -16 442.376 633.896   1
   2   7  16 2291.84 909.868  -2
   2   7  16 2291.84 909.868   1
   2  -7  17 2033.51 675.421   1
   2   7  17 4366.92 918.657  -2
   2   7  17 4366.92 918.657   1
  -2   7 -18 4402.65 959.995   1
   2   7  18 8939.12 1469.49  -2
   2   7  18 8939.12 1469.49   1
   2  -7  19 286.461 919.089   1
   2   7  19 887.713 1364.21  -2
   2   7  19 887.713 1364.21   1
   2  -7  20 517.293 863.568   1
   2   7  20 1846.96 1301.91  -2
   2   7  20 1846.96 1301.91   1
   2  -7  21 555.809 786.818   1
   2   7  21 636.419 1226.78  -2
   2   7  21 636.419 1226.78   1
  -2   7 -22 438.674 667.231   1
   2   7  22 1425.78 1056.27  -2
   2   7  22 1425.78 1056.27   1
   2  -7  23-49.5635 604.050   1
   2   7  23 817.525 1238.59  -2
   2   7  23 817.525 1238.59   1
   2   7  24 127.515 386.890   1
  -2   8  24 69.8872 402.133   1
  -2  -8  23 72.8981 510.976   1
  -2   8  22 1011.08 603.715   1
  -2   8  21 1961.99 573.390   1
  -2   8  20 165.425 682.755   1
  -2  -8  19-130.446 726.151   1
  -2   8  18 1800.77 563.799   1
  -2   8  17-417.682 472.005   1
  -2  -8  16 41.7023 483.381   1
  -2   8  15 876.625 472.139   1
   2   8 -14 5948.46 755.599   1
  -2   8  13 1452.74 888.494   1
  -2  -8  12 683.334 609.598   1
   2   8 -11 1714.24 600.615   1
   2   8 -10 24647.0 714.483   1
  -2   8   9 604.338 472.571   1
  -2  -8   8 31126.2 606.027   1
   2   8  -7 8728.48 397.779   1
  -2   8   6 446.419 343.961   1
  -2   8   5 64606.2 517.108   1
  -2   8   4 3667.28 308.310   1
  -2  -8   3 7003.31 303.432   1
  -2   8   2 466.125 257.592   1
   2   8  -1 3107.97 272.001   1
   2   8   0 799.441 259.305   1
  -2   8  -1 7706.07 397.755   1
  -2  -8  -2 937.006 514.788   1
   2   8   3 218.258 375.622   1
  -2   8  -4 32712.9 751.680   1
  -2   8  -5 465.223 543.567   1
   2   8   6 23860.7 736.309   1
   2   8   7 1024.57 576.344   1
   2   8   7 2551.05 1130.14  -2
   2   8   7 2551.05 1130.14   1
   2   8   8 261.869 591.127   1
   2   8   8 1099.54 1108.50  -2
   2   8   8 1099.54 1108.50   1
  -2   8  -9 21438.3 764.502   1
   2   8   9 45087.5 1063.79  -2
   2   8   9 45087.5 1063.79   1
  -2   8 -10 53.2475 631.021   1
   2   8  10 258.199 988.769  -2
   2   8  10 258.199 988.769   1
  -2   8 -11 13092.8 804.724   1
   2   8  11 28165.6 1192.31  -2
   2   8  11 28165.6 1192.31   1
   2  -8  12 6319.90 848.491   1
   2   8  12 15541.0 1911.33  -2
   2   8  12 15541.0 1911.33   1
  -2   8 -13 401.876 800.617   1
   2   8  13 1495.88 1821.50  -2
   2   8  13 1495.88 1821.50   1
   2  -8  14 7378.94 646.197   1
   2   8  14 13888.5 923.148  -2
   2   8  14 13888.5 923.148   1
  -2   8 -15 3946.32 637.473   1
   2   8  15 8257.24 937.685  -2
   2   8  15 8257.24 937.685   1
  -2   8 -16 3922.17 678.742   1
   2   8  16 9486.33 986.548  -2
   2   8  16 9486.33 986.548   1
   2  -8  17 2124.92 1402.70   1
   2   8  17 4428.93 1089.30  -2
   2   8  17 4428.93 1089.30   1
  -2   8 -18 2247.30 944.102   1
   2   8  18 4463.10 1055.64  -2
   2   8  18 4463.10 1055.64   1
   2  -8  19 3116.39 914.125   1
   2   8  19 7622.75 1434.10  -2
   2   8  19 7622.75 1434.10   1
   2  -8  20-182.263 827.572   1
   2   8  20 494.296 1302.36  -2
   2   8  20 494.296 1302.36   1
  -2   8 -21 1261.60 730.626   1
   2   8  21 2377.41 1151.58  -2
   2   8  21 2377.41 1151.58   1
   2  -8  22-18.1777 636.876   1
   2   8  22 122.845 1177.97  -2
   2   8  22 122.845 1177.97   1
   2   8  23 406.695 544.332   1
   2  -8  24 123.915 337.067   1
  -2  -9  24-80.8917 442.190   1
  -2   9  23 114.721 445.365   1
  -2   9  22 53.2928 538.727   1
  -2   9  21 244.475 622.684   1
  -2  -9  20 102.797 687.298   1
  -2   9  19 4292.27 545.524   1
  -2  -9  18 4576.52 639.826   1
  -2   9  17 1961.06 563.801   1
  -2   9  16 6622.50 514.145   1
  -2   9  15 363.758 521.972   1
  -2   9  14 518.689 568.977   1
   2   9 -13 358.113 889.683   1
  -2  -9  12 5529.36 689.863   1
  -2  -9  11 10501.3 707.051   1
  -2   9  10 272.604 606.073   1
   2   9  -9 7650.08 547.334   1
  -2  -9   8 10091.7 536.168   1
   2   9  -7 749.881 472.635   1
  -2  -9   6 6468.18 356.421   1
  -2   9   5 2883.46 332.911   1
  -2  -9   4 7120.04 337.553   1
  -2  -9   3 289.550 302.318   1
  -2   9   2 529.354 290.124   1
   2   9  -1 1477.19 305.977   1
  -2  -9   0 9.21719 347.538   1
  -2   9  -1 22063.5 536.177   1
  -2  -9  -2 302.797 529.614   1
  -2  -9  -3 570.091 436.685   1
   2   9   4 17264.3 703.374   1
   2   9   5 12388.7 705.164   1
   2   9   6 73.4533 623.566   1
   2   9   7 8187.49 674.886   1
   2   9   7 16528.9 1314.86  -2
   2   9   7 16528.9 1314.86   1
  -2   9  -8 15607.2 757.667   1
   2   9   8 29027.3 1512.20  -2
   2   9   8 29027.3 1512.20   1
  -2   9  -9 6097.21 733.767   1
   2   9   9 10649.3 1369.98  -2
   2   9   9 10649.3 1369.98   1
   2   9  10 556.026 699.903   1
   2   9  10 80.1473 1333.59  -2
   2   9  10 80.1473 1333.59   1
  -2   9 -11 21.4382 1138.40   1
   2   9  11 654.166 1723.15  -2
   2   9  11 654.166 1723.15   1
  -2   9 -12 585.296 1356.83   1
   2   9  12 4591.57 1849.61  -2
   2   9  12 4591.57 1849.61   1
  -2   9 -13 166.660 702.916   1
   2   9  13 586.463 850.297  -2
   2   9  13 586.463 850.297   1
  -2   9 -14 2961.47 760.762   1
   2   9  14 6864.37 926.183  -2
   2   9  14 6864.37 926.183   1
   2  -9  15 8867.52 825.046   1
   2   9  15 16788.6 1009.41  -2
   2   9  15 16788.6 1009.41   1
  -2   9 -16 527.627 753.976   1
   2   9  16 709.167 887.204  -2
   2   9  16 709.167 887.204   1
   2  -9  17 1457.55 1467.61   1
   2   9  17 3242.13 1084.54  -2
   2   9  17 3242.13 1084.54   1
   2  -9  18 1010.30 896.437   1
   2   9  18 1760.30 1064.06  -2
   2   9  18 1760.30 1064.06   1
  -2   9 -19 647.021 833.232   1
   2   9  19 858.327 901.873  -2
   2   9  19 858.327 901.873   1
   2  -9  20-2.92865 783.697   1
   2   9  20 868.133 1694.13  -2
   2   9  20 868.133 1694.13   1
  -2   9 -21 393.634 683.447   1
   2   9  21 392.149 1466.57  -2
   2   9  21 392.149 1466.57   1
   2   9  22 409.396 482.580   1
   2   9  23 766.007 498.518   1
  -2  10  23 355.708 505.604   1
  -2  10  22 203.050 636.626   1
  -2 -10  21 210.572 737.250   1
  -2 -10  20 2264.86 631.218   1
  -2  10  19 140.115 699.363   1
  -2  10  18 301.568 735.110   1
  -2  10  17 1704.80 765.084   1
  -2  10  16 19441.0 707.546   1
  -1 -10  16 18528.1 2063.76  -2
  -2 -10  16 18528.1 2063.76   1
  -2 -10  15 147.402 592.985   1
  -2  10  14 3947.07 610.643   1
  -2  10  13 10080.9 616.113   1
   2  10 -12 4881.02 558.559   1
  -2 -10  11 17434.0 795.161   1
   2  10 -10 9439.03 718.560   1
   2  10  -9 16296.1 637.528   1
  -2 -10   8 2171.85 478.507   1
  -2 -10   7 9979.02 496.492   1
  -2 -10   6 10697.4 472.226   1
  -2 -10   5 12137.4 456.297   1
  -2 -10   4 3899.41 354.533   1
  -2  10   3 692.412 336.259   1
  -2  10   2 49.7226 311.828   1
  -2 -10   1 73.1787 328.661   1
  -2 -10   0 740.437 377.335   1
  -2 -10  -1 1438.71 446.830   1
  -2  10  -2 1277.10 590.664   1
   2  10   3 1181.57 487.220   1
  -2  10  -4 1760.08 626.901   1
   2  10   5 9442.76 725.591   1
   2  10   6 15245.7 754.420   1
   2  10   7 609.764 683.859   1
   2  10   7 1417.71 1384.29  -2
   2  10   7 1417.71 1384.29   1
   2  10   8 2796.70 736.830   1
   2  10   8 4317.96 1411.77  -2
   2  10   8 4317.96 1411.77   1
   2  10   9 1629.88 683.535   1
   2  10   9 1754.23 1375.45  -2
   2  10   9 1754.23 1375.45   1
  -2  10 -10 24073.7 1523.99   1
   2  10  10 49886.8 2148.48  -2
   2  10  10 49886.8 2148.48   1
  -2  10 -11 463.606 1322.65   1
   2  10  11 9.99213 1428.61  -2
   2  10  11 9.99213 1428.61   1
   2 -10  12 6935.23 765.301   1
   2  10  12 13724.5 905.137  -2
   2  10  12 13724.5 905.137   1
   2 -10  13 1114.48 740.503   1
   2  10  13 2009.11 873.258  -2
   2  10  13 2009.11 873.258   1
  -2  10 -14 1137.45 766.676   1
   2  10  14 3108.11 939.781  -2
   2  10  14 3108.11 939.781   1
  -2  10 -15 599.154 745.089   1
   2  10  15 2191.15 944.900  -2
   2  10  15 2191.15 944.900   1
   2 -10  16 274.820 919.777   1
   2  10  16 1336.85 1060.10  -2
   2  10  16 1336.85 1060.10   1
   2 -10  17 4878.91 1443.71   1
   2  10  17 5941.51 1291.95  -2
   2  10  17 5941.51 1291.95   1
   2  10  18 3482.51 853.625   1
   2  10  18 7792.51 1803.21  -2
   2  10  18 7792.51 1803.21   1
  -2  10 -19 519.028 561.113   1
  -2  10 -20 3091.31 580.989   1
   2  10  20 6466.02 1586.12  -2
   2  10  20 6466.02 1586.12   1
   2 -10  21-113.453 525.969   1
   2  10  22 139.252 431.120   1
   2 -10  23 140.615 438.454   1
  -2 -11  23-5.25667 553.599   1
  -2  11  22 24.5077 557.813   1
  -2 -11  21 492.974 658.928   1
  -2  11  20 1008.03 562.315   1
  -2 -11  19 1753.69 665.207   1
  -2  11  18 5646.87 755.919   1
  -2  11  17 10878.8 822.520   1
  -2 -11  16 1357.75 787.224   1
  -2  11  15 368.702 783.484   1
  -2 -11  14 359.181 552.649   1
  -2 -11  13 1778.66 538.401   1
  -2  11  12 1864.75 501.377   1
  -1 -11  12 4053.32 1758.11  -2
  -2 -11  12 4053.32 1758.11   1
  -2 -11  11 71.0669 494.458   1
  -1 -11  11-530.957 1730.03  -2
  -2 -11  11-530.957 1730.03   1
  -2 -11  10 2574.25 598.141   1
  -2 -11   9 637.118 519.784   1
  -2  11   8 13509.9 576.579   1
  -2  11   7 3584.30 500.940   1
  -2  11   6 153.203 457.132   1
  -2 -11   5 3919.64 442.208   1
  -2 -11   4 2295.09 422.534   1
  -2  11   3 75.4721 348.482   1
  -2 -11   2 22864.4 502.063   1
   2  11  -1 3601.60 380.613   1
  -2  11   0 437.408 494.931   1
  -2  11  -1 1621.11 654.140   1
  -2 -11  -2 270.167 509.005   1
  -2  11  -3 210.983 519.472   1
   2  11   4 3611.40 699.453   1
  -2  11  -5 4712.54 724.191   1
   2  11   6 7521.17 642.725   1
   2  11   7 88.9082 702.843   1
   2  11   7 1069.36 1502.57  -2
   2  11   7 1069.36 1502.57   1
   2  11   8 25629.6 951.928   1
   2  11   8 48228.1 1858.88  -2
   2  11   8 48228.1 1858.88   1
  -2  11  -9 3820.45 1308.69   1
   2  11   9 5498.61 1224.99  -2
   2  11   9 5498.61 1224.99   1
   2  11  10 521.645 931.245   1
  -2  11 -11 5198.25 779.779   1
   2  11  11 8382.48 1041.86  -2
   2  11  11 8382.48 1041.86   1
  -2  11 -12 4209.67 769.840   1
   2  11  12 8181.56 1073.54  -2
   2  11  12 8181.56 1073.54   1
  -2  11 -13 692.859 662.144   1
   2  11  13 659.994 1350.31  -2
   2  11  13 659.994 1350.31   1
   2 -11  14 2698.19 782.454   1
   2  11  14 4529.44 1116.69  -2
   2  11  14 4529.44 1116.69   1
   2  11  15 615.249 749.831   1
   2  11  15 3176.83 1829.81  -2
   2  11  15 3176.83 1829.81   1
   2  11  16 125.186 721.734   1
   2  11  16 2493.47 1766.76  -2
   2  11  16 2493.47 1766.76   1
   2  11  17 677.829 907.057   1
   2  11  17 2793.69 1757.46  -2
   2  11  17 2793.69 1757.46   1
   2  11  18 1079.33 583.207   1
   2 -11  19 361.399 527.897   1
  -2  11 -20 941.157 455.247   1
  -2  11 -21-64.7438 466.128   1
   2  11  22 3069.33 381.729   1
  -2 -12  22 560.529 443.083   1
  -2  12  21 474.434 422.324   1
   2  12 -20 2036.31 445.415   1
  -2  12  19 688.142 532.508   1
  -2  12  18 188.514 667.333   1
  -2  12  17 630.996 726.373   1
  -2  12  16 470.076 914.541   1
  -1 -12  16 756.439 1929.18  -2
  -2 -12  16 756.439 1929.18   1
  -2  12  15 5018.16 953.315   1
  -1 -12  15 16431.8 2149.63  -2
  -2 -12  15 16431.8 2149.63   1
  -2 -12  14 3431.02 794.382   1
  -2 -12  13 173.968 494.011   1
   2  12 -12 1718.37 488.722   1
  -2  12  11 4696.12 498.560   1
  -2 -12  10 1828.93 461.170   1
  -2  12   9 311.503 485.188   1
  -2  12   8 9665.15 584.506   1
   2  12  -7 805.653 512.082   1
  -2  12   6 7980.33 530.599   1
  -2  12   5 19445.9 556.995   1
  -2  12   4 2515.16 455.157   1
  -2 -12   3 5130.59 533.350   1
  -2  12   2 119.672 416.446   1
  -2 -12   1 2799.78 492.586   1
  -2 -12   0 4529.35 449.580   1
  -2 -12  -1 120.596 716.380   1
  -2  12  -2 364.329 561.599   1
  -2 -12  -3 464.939 572.464   1
   2  12   4 3066.68 763.397   1
   2  12   5 204.817 765.478   1
   2  12   6 4921.30 657.893   1
   2  12   7 211.077 644.542   1
   2  12   8 1004.08 899.902   1
   2  12   8 3829.13 1675.37  -2
   2  12   8 3829.13 1675.37   1
   2 -12   9 1922.20 695.634   1
   2  12   9 3199.14 1281.12  -2
   2  12   9 3199.14 1281.12   1
  -3  12  -8 5279.00 1872.14  -2
  -2  12  -9 5279.00 1872.14   1
  -2  12 -10 12621.6 1013.74   1
   2  12  10 24129.3 1450.73  -2
   2  12  10 24129.3 1450.73   1
  -3  12  -9 15816.6 1936.72  -2
  -2  12 -10 15816.6 1936.72   1
  -2  12 -11 8534.89 979.082   1
   2  12  11 14211.5 1392.27  -2
   2  12  11 14211.5 1392.27   1
  -3  12 -10 9860.12 1950.20  -2
  -2  12 -11 9860.12 1950.20   1
   2  12  12 3156.76 594.522   1
   2  12  12 6694.09 2150.77  -2
   2  12  12 6694.09 2150.77   1
   2  12  13 5848.51 679.358   1
   2  12  13 11915.9 1471.44  -2
   2  12  13 11915.9 1471.44   1
   2 -12  14 349.680 741.262   1
   2  12  14-649.164 1884.44  -2
   2  12  14-649.164 1884.44   1
  -2  12 -15 1664.88 640.848   1
   2 -12  16 2223.27 624.612   1
   2  12  17 1577.73 713.899   1
   2  12  18 585.685 532.646   1
   2  12  19 584.524 485.621   1
   2  12  20 972.903 410.560   1
   2 -12  21 173.670 393.624   1
  -2 -13  21 29.7547 625.198   1
  -2  13  20-26.9591 377.398   1
  -2  13  19 802.422 528.923   1
  -2  13  18 249.594 612.037   1
  -2 -13  17 4857.30 594.265   1
  -2  13  16 174.248 609.538   1
  -2  13  15 334.669 758.762   1
  -2  13  14 4048.71 793.435   1
  -2  13  13 827.011 880.582   1
  -1 -13  13 2914.32 2015.16  -2
  -2 -13  13 2914.32 2015.16   1
  -2  13  12 4267.12 546.119   1
  -1 -13  12 11567.6 2063.21  -2
  -2 -13  12 11567.6 2063.21   1
  -2  13  11 283.164 522.105   1
  -1 -13  11 235.315 1723.63  -2
  -2 -13  11 235.315 1723.63   1
   2  13 -10 140.070 465.682   1
  -2 -13   9 514.752 480.831   1
  -2 -13   8 319.397 470.758   1
   2  13  -7 904.697 451.734   1
  -2 -13   6 4001.75 537.241   1
  -2 -13   5 651.449 571.932   1
  -2 -13   4 1142.16 557.930   1
   2  13  -3 24595.9 673.450   1
  -2 -13   2 314.534 516.474   1
  -2  13   1 20993.3 633.252   1
  -2  13   0 8209.28 681.212   1
  -2 -13  -1 74.5062 487.069   1
  -2  13  -2 5581.38 562.597   1
  -2  13  -3-173.897 807.441   1
   2  13   4 5650.93 808.720   1
   2  13   5 12074.1 746.307   1
   2  13   6-318.000 656.443   1
   2  13   7 3173.72 560.555   1
  -3  13  -6 3202.08 1860.54  -2
  -2  13  -7 3202.08 1860.54   1
  -2  13  -8-131.294 631.746   1
   2  13   8-833.220 1776.00  -2
   2  13   8-833.220 1776.00   1
  -3  13  -7 2473.76 1903.59  -2
  -2  13  -8 2473.76 1903.59   1
   2 -13   9 1743.26 771.877   1
   2  13   9 2706.34 1245.05  -2
   2  13   9 2706.34 1245.05   1
  -3  13  -8 1614.70 1870.89  -2
  -2  13  -9 1614.70 1870.89   1
   2  13  10 58.9172 740.994   1
   2  13  10 60.4535 1674.69  -2
   2  13  10 60.4535 1674.69   1
  -3  13  -9 1075.80 1871.95  -2
  -2  13 -10 1075.80 1871.95   1
   2 -13  11 199.060 932.387   1
   2  13  11-394.686 1376.79  -2
   2  13  11-394.686 1376.79   1
  -3  13 -10 2824.34 1891.70  -2
  -2  13 -11 2824.34 1891.70   1
   2  13  12 2003.25 955.172   1
   3 -13  11 4947.99 1980.27  -2
   2 -13  12 4947.99 1980.27   1
  -2  13 -13 5707.54 752.251   1
   3 -13  12 6881.58 1943.77  -2
   2 -13  13 6881.58 1943.77   1
   2  13  14 3998.84 734.068   1
   2  13  14 5416.82 1868.53  -2
   2  13  14 5416.82 1868.53   1
   2  13  15 353.726 607.577   1
   2  13  16 625.159 573.413   1
   2  13  17 646.865 551.367   1
   2  13  18 825.012 472.489   1
  -2  13 -19 207.546 421.681   1
   2  13  20-118.108 342.868   1
  -2  14  20 156.761 409.404   1
  -1 -15  19 577.711 971.040  -2
  -2 -14  20 577.711 971.040   1
  -2  14  19 88.7352 562.570   1
  -2 -14  18 614.339 677.035   1
  -2 -14  17 144.056 799.198   1
  -2  14  16 310.839 850.715   1
  -2 -14  15 4191.78 950.128   1
  -2  14  14 1097.73 961.775   1
  -2 -14  13 148.187 986.167   1
  -2  14  12 5560.08 1028.32   1
  -2 -14  11 364.338 953.158   1
  -2 -14  10 81.9647 582.715   1
  -1 -14  10 5019.27 2104.59  -2
  -2 -14  10 5019.27 2104.59   1
  -2 -14   9 3490.33 497.582   1
  -2  14   8 1820.92 481.504   1
  -2 -14   7 3747.43 481.596   1
   1  14  -7 5026.10 1690.40  -2
   2  14  -7 5026.10 1690.40   1
  -2  14   6 3471.07 483.889   1
  -2  14   5 6050.86 479.323   1
  -2 -14   4 4767.73 524.613   1
  -2 -14   3 904.645 534.089   1
  -2 -14   2 3814.04 762.163   1
  -2  14   1 1588.65 677.281   1
   2  14   0 2753.91 579.753   1
  -2 -14  -1 5220.08 618.088   1
  -2  14  -2 2798.02 498.046   1
  -2 -14  -3 3145.91 513.921   1
  -2 -14  -4 18.5540 556.699   1
  -3  14  -3 158.546 1686.75  -2
  -2  14  -4 158.546 1686.75   1
  -2  14  -5 716.530 612.477   1
  -3  14  -4 1493.01 1954.60  -2
  -2  14  -5 1493.01 1954.60   1
   2 -14   6 6466.68 603.657   1
  -3  14  -5 5648.47 1980.91  -2
  -2  14  -6 5648.47 1980.91   1
   2 -14   7 1797.86 574.146   1
  -3  14  -6 2527.22 1986.46  -2
  -2  14  -7 2527.22 1986.46   1
   2  14   8 320.230 584.360   1
  -3  14  -7 6652.02 1923.73  -2
  -2  14  -8 6652.02 1923.73   1
   2  14   9 803.501 905.719   1
   3 -14   8 1336.02 1030.76  -2
   2 -14   9 1336.02 1030.76   1
   2  14  10 756.870 1271.83   1
   2  14  10 2782.33 2152.48  -2
   2  14  10 2782.33 2152.48   1
   3 -14   9 5522.43 1094.41  -2
   2 -14  10 5522.43 1094.41   1
   2  14  11 7923.89 1337.37   1
  -3  14 -10 5906.69 1328.23  -2
  -2  14 -11 5906.69 1328.23   1
   2  14  12 1489.59 931.149   1
   3 -14  11 1799.92 1955.30  -2
   2 -14  12 1799.92 1955.30   1
  -2  14 -13-146.228 888.232   1
   3 -14  12-1151.18 1799.02  -2
   2 -14  13-1151.18 1799.02   1
   2  14  14 9676.40 927.290   1
   3 -14  13 15472.8 1953.34  -2
   2 -14  14 15472.8 1953.34   1
   2 -14  15 1617.76 569.057   1
   2  14  16 4054.45 527.117   1
   2  14  17-226.615 527.367   1
  -2  14 -18 930.673 415.111   1
  -2  14 -19 304.074 345.238   1
  -2  14 -20-134.804 586.169   1
   2  15 -19 23.2194 438.958   1
  -1 -16  18 191.172 935.830  -2
  -2 -15  19 191.172 935.830   1
  -2 -15  18 1031.75 590.586   1
  -2  15  17 563.808 694.202   1
  -2  15  16 1255.08 791.402   1
  -2 -15  15 429.162 845.903   1
  -2 -15  14 3967.53 908.429   1
  -2  15  13 6769.98 983.475   1
  -2  15  12 602.424 973.076   1
  -2 -15  11 2596.33 997.150   1
  -2 -15  10 1330.85 937.996   1
  -2  15   9 3216.50 728.343   1
   2  15  -8 2850.56 491.587   1
  -2  15   7 236.510 493.250   1
  -2  15   6 2569.24 497.936   1
  -2  15   5 9322.51 578.887   1
  -2 -15   4 1057.41 609.779   1
  -2  15   3 8231.81 637.256   1
   2  15  -2 5465.89 559.611   1
  -2 -15   1 858.668 575.829   1
   1  15  -1 2004.18 1629.71  -2
   2  15  -1 2004.18 1629.71   1
   2 -15   0 5011.26 499.065   1
   1  15   0 8239.45 1750.41  -2
   2  15   0 8239.45 1750.41   1
  -2 -15  -1 4786.82 466.377   1
   2  15   2 362.573 483.255   1
   2  15   3 2493.34 546.981   1
  -3  15  -2 3110.40 1825.57  -2
  -2  15  -3 3110.40 1825.57   1
   2  15   4 340.305 685.086   1
  -3  15  -3 131.364 1780.27  -2
  -2  15  -4 131.364 1780.27   1
   2  15   5 3749.65 698.346   1
  -3  15  -4 6329.19 1998.18  -2
  -2  15  -5 6329.19 1998.18   1
   2  15   6 3412.72 643.430   1
  -3  15  -5 11866.1 1402.37  -2
  -2  15  -6 11866.1 1402.37   1
   2  15   7 279.297 737.781   1
   3 -15   6 2500.25 1072.08  -2
   2 -15   7 2500.25 1072.08   1
   2  15   8 6464.22 1267.04   1
   3 -15   7 11109.1 1356.15  -2
   2 -15   8 11109.1 1356.15   1
   2  15   9 1033.59 1230.46   1
  -3  15  -8 4945.86 1346.66  -2
  -2  15  -9 4945.86 1346.66   1
   2  15  10 635.218 1268.86   1
  -3  15  -9 1677.09 1286.81  -2
  -2  15 -10 1677.09 1286.81   1
   2  15  11 951.492 1229.26   1
  -3  15 -10 6258.00 1277.44  -2
  -2  15 -11 6258.00 1277.44   1
   2  15  12 551.983 1257.27   1
   3 -15  11 526.386 1219.31  -2
   2 -15  12 526.386 1219.31   1
   2  15  13 3068.05 868.979   1
   3 -15  12 3835.59 1826.26  -2
   2 -15  13 3835.59 1826.26   1
   2  15  14 18.6721 653.856   1
   2 -15  15-121.207 607.989   1
   2  15  16-0.67951 449.584   1
   2  15  17 2964.80 407.520   1
  -2  15 -18 368.157 529.104   1
  -2  15 -19 1533.66 616.363   1
  -2 -16  18 35.9058 373.561   1
  -2  16  17 385.339 579.030   1
  -2  16  16 556.557 663.385   1
  -2 -16  15 1078.57 755.476   1
  -2  16  14 66.3926 808.365   1
  -2  16  13 180.603 842.205   1
  -2 -16  12 1260.85 884.129   1
  -2 -16  11 10270.0 974.684   1
  -2 -16  10 663.248 702.488   1
  -2 -16   9 9074.61 776.617   1
   2  16  -8 919.150 614.114   1
  -2 -16   7 54.4742 636.285   1
  -2  16   6 3918.93 649.309   1
   2  16  -5 423.159 605.191   1
  -2  16   4 1708.54 620.172   1
  -2 -16   3 895.871 619.427   1
   2  16  -2 994.468 569.256   1
   2  16  -1 2860.17 556.806   1
  -2  16   0 41.1619 604.504   1
   2  16   1 10709.1 590.530   1
  -2 -16  -2-454.279 585.620   1
   1  16   3 1856.69 2176.50  -2
   2  16   2 1856.69 2176.50   1
  -2  16  -3-70.1574 656.916   1
   1  16   4 1884.15 2151.29  -2
   2  16   3 1884.15 2151.29   1
  -3  16  -2 296.371 1930.76  -2
  -2  16  -3 296.371 1930.76   1
  -2 -16  -4 659.781 785.854   1
   1  16   5 904.210 1474.63  -2
   2  16   4 904.210 1474.63   1
  -2 -16  -5 1184.97 1250.90   1
  -3  16  -4 6862.59 1962.78  -2
  -2  16  -5 6862.59 1962.78   1
   2 -16   6 167.205 813.512   1
  -3  16  -5 466.972 1856.63  -2
  -2  16  -6 466.972 1856.63   1
   2  16   7 4709.99 1163.05   1
   3 -16   6 5910.28 1309.29  -2
   2 -16   7 5910.28 1309.29   1
   2  16   8 231.646 1160.44   1
  -3  16  -7 519.061 1255.90  -2
  -2  16  -8 519.061 1255.90   1
   2  16   9 467.908 1127.47   1
   3 -16   8 287.326 1253.73  -2
   2 -16   9 287.326 1253.73   1
   2  16  10-228.279 1135.52   1
   3 -16   9 821.099 1224.78  -2
   2 -16  10 821.099 1224.78   1
   2  16  11 598.142 1167.38   1
   3 -16  10 485.764 1103.32  -2
   2 -16  11 485.764 1103.32   1
   2  16  12 309.033 1165.30   1
   3 -16  11-382.943 1107.05  -2
   2 -16  12-382.943 1107.05   1
  -2  16 -13 6520.61 812.076   1
   3 -16  12 10480.6 1669.10  -2
   2 -16  13 10480.6 1669.10   1
   2  16  14 1396.95 714.072   1
   3 -16  13 2297.49 1449.88  -2
   2 -16  14 2297.49 1449.88   1
  -2  16 -15 7307.98 476.349   1
   2  16  16 73.1497 465.421   1
  -2  16 -17 868.730 517.247   1
  -2  16 -18-185.853 582.286   1
  -2 -17  17 435.603 430.119   1
  -2  17  16 54.1070 536.686   1
  -2 -17  15 619.924 624.918   1
  -2  17  14 1074.00 681.547   1
  -2  17  13 3286.61 765.406   1
  -2  17  12 632.044 793.235   1
  -2  17  11 1187.58 833.937   1
  -2 -17  10 1139.86 652.914   1
  -2 -17   9 3028.39 688.826   1
  -2  17   8 1360.85 591.121   1
  -2 -17   7 81.1319 619.045   1
   2  17  -6 1214.49 760.703   1
  -2  17   5 19.5379 770.944   1
  -2  17   4 690.480 800.878   1
   2  17  -3 372.032 796.301   1
   2  17  -2-113.202 794.324   1
  -2 -17   1-189.529 817.823   1
   2  17   0 84.3488 804.538   1
  -2  17  -1 3868.71 842.031   1
  -2 -17  -2 1012.34 793.185   1
  -2 -17  -3 3095.57 835.171   1
  -2 -17  -4 8299.83 982.066   1
  -3  17  -3 9099.59 2039.92  -2
  -2  17  -4 9099.59 2039.92   1
   2  17   5 686.586 913.350   1
  -3  17  -4 144.315 1913.85  -2
  -2  17  -5 144.315 1913.85   1
   2  17   6 2998.22 1410.17   1
  -3  17  -5 4797.57 1872.29  -2
  -2  17  -6 4797.57 1872.29   1
   2  17   7 1240.07 830.714   1
  -3  17  -6 455.971 1229.49  -2
  -2  17  -7 455.971 1229.49   1
   2  17   8 318.754 816.987   1
   3 -17   7 1156.92 1195.46  -2
   2 -17   8 1156.92 1195.46   1
   2  17   9 42.9929 814.875   1
  -3  17  -8 258.575 1140.33  -2
  -2  17  -9 258.575 1140.33   1
   2  17  10 2211.38 832.429   1
   3 -17   9 4992.99 1142.08  -2
   2 -17  10 4992.99 1142.08   1
   2  17  11 118.684 766.393   1
  -3  17 -10 856.424 1057.84  -2
  -2  17 -11 856.424 1057.84   1
   2  17  12 954.951 746.588   1
   3 -17  11 2307.86 997.694  -2
   2 -17  12 2307.86 997.694   1
   2  17  13 894.356 672.429   1
   3 -17  12 477.161 887.526  -2
   2 -17  13 477.161 887.526   1
   2  17  14 589.847 423.610   1
   2  17  15 451.049 412.327   1
  -2  17 -16 343.175 482.135   1
  -2  18  15 360.284 475.626   1
  -2 -18  14 63.3877 549.562   1
  -2  18  13 275.700 618.490   1
  -2 -18  12 549.144 689.699   1
  -2 -18  11 389.420 728.127   1
  -2  18  10 10339.4 625.818   1
  -2 -18   9 354.951 615.118   1
  -2  18   8 7726.85 561.390   1
  -2  18   7 1631.39 685.139   1
   2  18  -6 299.335 718.076   1
  -2 -18   5-117.919 752.127   1
  -2  18   4 160.065 761.964   1
  -2  18   3 958.759 767.523   1
  -2  18   2 1829.16 795.912   1
  -2 -18   1 238.066 783.844   1
  -2  18   0 8237.05 837.502   1
  -2  18  -1 96.9295 790.054   1
  -2  18  -2 1071.64 795.656   1
  -2 -18  -3 2587.75 934.917   1
  -3  18  -2 4501.81 1914.18  -2
  -2  18  -3 4501.81 1914.18   1
  -2 -18  -4 2199.11 918.721   1
  -3  18  -3 6273.80 1930.48  -2
  -2  18  -4 6273.80 1930.48   1
  -2 -18  -5 2465.78 883.372   1
  -3  18  -4 3435.87 1787.48  -2
  -2  18  -5 3435.87 1787.48   1
   2  18   6 8885.42 1367.99   1
  -3  18  -5 9939.26 1811.71  -2
  -2  18  -6 9939.26 1811.71   1
   2  18   7 210.321 1267.91   1
  -3  18  -6 466.338 1653.07  -2
  -2  18  -7 466.338 1653.07   1
   2  18   8 167.944 718.798   1
  -3  18  -7 1447.28 1576.42  -2
  -2  18  -8 1447.28 1576.42   1
   2  18   9 402.303 734.641   1
  -3  18  -8 2214.68 1025.19  -2
  -2  18  -9 2214.68 1025.19   1
   2  18  10 541.596 702.281   1
   3 -18   9 196.218 951.348  -2
   2 -18  10 196.218 951.348   1
   2  18  11 1309.43 682.962   1
  -3  18 -10 1668.70 903.305  -2
  -2  18 -11 1668.70 903.305   1
   2  18  12 1774.72 622.763   1
  -3  18 -11 3712.61 833.766  -2
  -2  18 -12 3712.61 833.766   1
  -2  18 -13 478.613 379.180   1
  -2  18 -14 1620.81 328.343   1
   2  18  15 412.351 616.629   1
  -2 -19  13 323.938 464.848   1
  -2  19  12 493.085 534.891   1
  -2  19  11-118.037 580.527   1
  -2 -19  10 262.230 608.009   1
  -2 -19   9 4423.10 530.434   1
  -2  19   8 4470.55 577.344   1
  -2 -19   7 164.856 585.502   1
  -2 -19   6 2655.61 642.815   1
  -2  19   5 892.552 605.159   1
   2  19  -4 978.355 688.587   1
   2  19  -3 139.042 717.105   1
  -2  19   2-28.4353 719.838   1
  -2 -19   1-234.761 743.049   1
   2  19   0 4267.39 948.902   1
  -1 -19  -1 4226.32 1809.80  -2
  -2 -19   0 4226.32 1809.80   1
  -2  19  -1 264.607 734.751   1
   2  19   2 7664.96 762.697   1
  -2 -19  -3 2933.29 877.969   1
  -3  19  -2 2929.57 1722.65  -2
  -2  19  -3 2929.57 1722.65   1
  -2 -19  -4 2138.07 814.302   1
  -3  19  -3 1716.42 1651.08  -2
  -2  19  -4 1716.42 1651.08   1
   2  19   5 3573.74 1213.94   1
  -3  19  -4 5923.55 1690.83  -2
  -2  19  -5 5923.55 1690.83   1
   2  19   6 515.800 1142.92   1
  -3  19  -5 976.671 1540.65  -2
  -2  19  -6 976.671 1540.65   1
   2  19   7 3406.36 1192.10   1
  -3  19  -6 6062.72 1539.43  -2
  -2  19  -7 6062.72 1539.43   1
   2  19   8 756.659 1020.12   1
  -3  19  -7 1105.38 1387.34  -2
  -2  19  -8 1105.38 1387.34   1
   2  19   9 1738.15 615.641   1
  -3  19  -8 3924.43 1310.81  -2
  -2  19  -9 3924.43 1310.81   1
   2  19  10-70.2807 566.269   1
  -3  19  -9 1478.15 1187.75  -2
  -2  19 -10 1478.15 1187.75   1
   2  19  11 60.9547 521.392   1
  -3  19 -10 674.773 1012.80  -2
  -2  19 -11 674.773 1012.80   1
   2  19  12 1787.80 480.914   1
  -3  19 -11 2336.21 873.213  -2
  -2  19 -12 2336.21 873.213   1
  -2 -20  11 175.530 433.802   1
  -2  20  10 442.113 484.655   1
  -2  20   9 2652.96 538.255   1
  -2  20   8 246.423 449.321   1
  -2  20   7 2589.26 410.846   1
  -2 -20   6 2100.75 535.775   1
   2  20  -5 768.885 560.376   1
  -2  20   4 277.583 710.664   1
   2  20  -3 2404.02 762.733   1
  -2  20   2-267.129 756.051   1
   2  20  -1 3302.08 813.706   1
  -1 -20   0 4589.73 1592.45  -2
  -2 -20   1 4589.73 1592.45   1
  -2  20   0 1003.89 790.547   1
  -1 -20  -1-246.444 1576.09  -2
  -2 -20   0-246.444 1576.09   1
  -2  20  -1 823.402 1130.13   1
  -1 -20  -2 991.979 979.973  -2
  -2 -20  -1 991.979 979.973   1
  -1 -20  -3 900.350 962.793  -2
  -2 -20  -2 900.350 962.793   1
  -3  20  -1-1.15426 1486.83  -2
  -2  20  -2-1.15426 1486.83   1
   1  20   4 356.134 1497.09  -2
   2  20   3 356.134 1497.09   1
  -3  20  -2 0.85763 1433.51  -2
  -2  20  -3 0.85763 1433.51   1
   2  20   4 1062.56 1084.39   1
  -3  20  -3 958.167 1413.69  -2
  -2  20  -4 958.167 1413.69   1
   2  20   5 84.4091 1043.18   1
  -3  20  -4 1409.99 1356.33  -2
  -2  20  -5 1409.99 1356.33   1
   2  20   6 1064.34 1018.44   1
  -3  20  -5 449.412 983.210  -2
  -2  20  -6 449.412 983.210   1
   2  20   7 668.681 962.264   1
  -3  20  -6 197.535 1193.02  -2
  -2  20  -7 197.535 1193.02   1
   2  20   8 672.505 860.869   1
  -3  20  -7 1376.91 1115.38  -2
  -2  20  -8 1376.91 1115.38   1
   2  20   9-61.0355 786.381   1
  -3  20  -8 366.241 982.470  -2
  -2  20  -9 366.241 982.470   1
   2  20  10 2731.77 734.239   1
  -3  20  -9 2336.02 876.021  -2
  -2  20 -10 2336.02 876.021   1
  -2 -21   8 1346.76 653.941   1
  -2 -21   7-137.248 706.222   1
   2  21  -6 468.582 383.840   1
   2  21  -5-48.2426 421.704   1
  -2  21   4 272.155 548.614   1
  -1 -21   3 841.647 1162.05  -2
  -2 -21   4 841.647 1162.05   1
   2  21  -3 731.846 591.048   1
  -1 -21   2 953.211 1157.42  -2
  -2 -21   3 953.211 1157.42   1
  -2  21   2 895.262 614.965   1
  -1 -21   1 892.815 1138.76  -2
  -2 -21   2 892.815 1138.76   1
   2  21  -1 26.1072 628.133   1
  -2  21   0 1258.85 913.874   1
   1  21   1 1997.60 1278.68  -2
   2  21   0 1997.60 1278.68   1
  -2  21  -1 504.518 915.034   1
   1  21   2 476.279 1255.38  -2
   2  21   1 476.279 1255.38   1
  -2  21  -2-186.772 903.587   1
   1  21   3-37.5461 1252.18  -2
   2  21   2-37.5461 1252.18   1
   1  21   4 1282.18 1218.96  -2
   2  21   3 1282.18 1218.96   1
  -3  21  -2 1311.62 1149.10  -2
  -2  21  -3 1311.62 1149.10   1
   1  21   5 258.898 1176.42  -2
   2  21   4 258.898 1176.42   1
  -3  21  -3 263.174 1112.94  -2
  -2  21  -4 263.174 1112.94   1
   1  21   6 1558.61 1131.24  -2
   2  21   5 1558.61 1131.24   1
  -3  21  -4 538.909 1042.76  -2
  -2  21  -5 538.909 1042.76   1
   2  21   6 2225.79 803.063   1
  -3  21  -5 6510.20 1032.49  -2
  -2  21  -6 6510.20 1032.49   1
   2  21   7-343.355 709.474   1
  -3  21  -6 50.6470 730.880  -2
  -2  21  -7 50.6470 730.880   1
   2  21   8 3512.95 671.139   1
  -3  21  -7 4311.70 816.476  -2
  -2  21  -8 4311.70 816.476   1
  -2  22   2 185.886 611.409   1
  -2  22   1 422.974 442.263   1
  -2  22   0 371.552 629.196   1
   1  22   1 1311.40 895.599  -2
   2  22   0 1311.40 895.599   1
  -2  22  -1 240.748 645.781   1
   1  22   2 95.8021 898.699  -2
   2  22   1 95.8021 898.699   1
  -2  22  -2-232.022 614.525   1
   1  22   3 70.3515 886.019  -2
   2  22   2 70.3515 886.019   1
  -2  22  -3 817.818 595.837   1
   1  22   4 734.626 862.357  -2
   2  22   3 734.626 862.357   1
  -3   0  25 218.430 729.779   1
  -2  -1  25-742.825 1123.22  -2
  -3   0  25-742.825 1123.22   1
  -3   0  23 1524.53 1052.25   1
  -3   0  21 448.564 1251.89   1
  -3   0  19 4266.01 982.588   1
  -3   0  17 20650.3 863.592   1
  -3   0  15 230.519 1086.77   1
  -3   0  13 10497.0 1060.20   1
  -3   0  11 10229.4 856.969   1
  -3   0   9 10611.5 668.427   1
  -3   0   7 21763.3 586.074   1
   3   0  -5 30869.8 563.173   1
  -3   0   3 33542.3 520.903   1
  -3   0   1 99477.2 595.540   1
  -3   0  -1 392440. 1036.71   1
  -3   0  -3 269.694 335.334   1
  -3   0  -3 329.936 1049.22  -2
  -3   0  -3 329.936 1049.22   1
   3   0   5 4851.16 478.773   1
   3   0   7 2675.57 365.921   1
   3   0   9 1464.10 816.933   1
   3   0  11 2176.12 966.076   1
   3   0  11 4193.50 1405.87  -2
   3   0  11 4193.50 1405.87   1
   3   0  13 4426.13 780.577   1
   3   0  15 3390.60 1834.22  -2
   3   0  15 3390.60 1834.22   1
  -3   0 -17 15401.2 832.271   1
   3   0  17 25745.6 2187.65  -2
   3   0  17 25745.6 2187.65   1
   3   0  19 6057.34 798.316   1
   3   0  21 1178.69 897.473   1
   3   0  23 715.802 709.173   1
   3   0  25 332.630 666.515   1
  -2   0  26 501.918 886.180  -2
  -3   1  26 501.918 886.180   1
  -3   1  25-14.6263 448.986   1
  -2  -2  25 620.339 1027.77  -2
  -3  -1  25 620.339 1027.77   1
  -3   1  24 459.332 624.152   1
  -2   0  24 715.380 1423.78  -2
  -3   1  24 715.380 1423.78   1
  -2  -2  24 1216.69 1315.18  -2
  -3  -1  24 1216.69 1315.18   1
  -3   1  23-17.3062 737.708   1
  -3   1  22 107.226 842.931   1
  -3  -1  21 1345.50 700.708   1
  -3   1  20 964.462 929.928   1
  -3  -1  19 11614.5 722.215   1
  -3  -1  18 9131.55 687.762   1
  -3   1  17 1088.51 519.238   1
  -3  -1  16-192.474 819.703   1
  -3  -1  15 7977.08 895.207   1
  -3  -1  14-97.7809 760.772   1
  -3  -1  13 1142.04 698.652   1
  -3   1  12 443.648 592.735   1
  -3  -1  11 45612.8 882.974   1
  -3  -1  10 1328.30 521.630   1
  -3   1   9 4185.96 456.345   1
  -3  -1   8 1207.46 318.925   1
  -3  -1   7 227.396 285.058   1
  -3   1   6 10332.9 292.697   1
  -3  -1   5 17943.4 269.014   1
  -3  -1   4 4415.39 251.824   1
  -3  -1   3 26337.7 296.095   1
   3  -1  -2 135113. 446.350   1
   3  -1  -1 1221.88 208.047   1
   3   1   0 202144. 538.981   1
  -3  -1  -1 36953.5 272.786   1
  -3  -1  -2 3413.73 221.612   1
  -3  -1  -2 7551.28 795.185  -2
  -3  -1  -2 7551.28 795.185   1
  -3  -1  -3 1989.43 211.702   1
  -3  -1  -3 4308.30 640.399  -2
  -3  -1  -3 4308.30 640.399   1
   3  -1   4 659.223 235.791   1
  -3  -1  -4 1635.72 672.313  -2
  -3  -1  -4 1635.72 672.313   1
   3  -1   5 24955.2 491.444   1
  -3  -1  -5 46371.5 701.717  -2
  -3  -1  -5 46371.5 701.717   1
   3  -1   6 5486.54 427.978   1
  -3  -1  -6 9745.75 822.862  -2
  -3  -1  -6 9745.75 822.862   1
   3  -1   7 3719.28 464.181   1
   3   1   7 5743.24 869.675  -2
   3   1   7 5743.24 869.675   1
   3   1   8 1295.04 386.032   1
  -3  -1  -8 2434.92 909.436  -2
  -3  -1  -8 2434.92 909.436   1
   3  -1   9 1057.91 823.649   1
   3   1   9 1076.44 680.973  -2
   3   1   9 1076.44 680.973   1
   3  -1  10 309.234 885.986   1
   3   1  10 1141.35 1268.14  -2
   3   1  10 1141.35 1268.14   1
   3  -1  11 1370.56 535.314   1
   3   1  11 1653.51 1360.83  -2
   3   1  11 1653.51 1360.83   1
   3  -1  12 41.1432 568.928   1
   3   1  12 608.237 1434.69  -2
   3   1  12 608.237 1434.69   1
   3  -1  13 1018.56 734.139   1
   3   1  13 2607.76 1546.52  -2
   3   1  13 2607.76 1546.52   1
   3   1  14 169.169 800.008   1
   3   1  14 699.492 1582.61  -2
   3   1  14 699.492 1582.61   1
   3  -1  15 8677.67 1298.56  -2
   3  -1  15 8677.67 1298.56   1
  -3   1 -16 8771.52 688.280   1
   3   1  16 17091.5 1999.85  -2
   3   1  16 17091.5 1999.85   1
  -3   1 -17 1425.08 470.875   1
   3   1  17 4442.54 1937.73  -2
   3   1  17 4442.54 1937.73   1
   3  -1  18 1661.21 470.614   1
   3   1  18 5064.71 2010.67  -2
   3   1  18 5064.71 2010.67   1
   3   1  19 3507.05 599.946   1
   3  -1  20 393.091 654.057   1
   3   1  20 1878.39 1601.34  -2
   3   1  20 1878.39 1601.34   1
   3  -1  21 860.499 628.919   1
   3   1  21 2583.32 1517.03  -2
   3   1  21 2583.32 1517.03   1
   3   1  22 413.293 487.673   1
   3  -1  23 41.3507 484.089   1
   3   1  24-0.49358 409.944   1
   3  -1  25 130.502 367.171   1
  -2   1  26 595.733 886.057  -2
  -3   2  26 595.733 886.057   1
  -3   2  25 60.9533 419.432   1
  -2  -3  25 942.146 973.796  -2
  -3  -2  25 942.146 973.796   1
  -3  -2  24 149.028 505.630   1
  -2  -3  24 1368.84 1218.07  -2
  -3  -2  24 1368.84 1218.07   1
  -3   1  24 268.410 1435.58  -2
  -3   2  24 268.410 1435.58   1
  -3   2  23 98.5302 516.468   1
  -2  -3  23 1715.20 1389.25  -2
  -3  -2  23 1715.20 1389.25   1
  -3   2  22 301.898 818.355   1
  -3  -2  21 819.758 854.687   1
  -3  -2  20 919.414 879.701   1
  -3   2  19 193.509 649.965   1
  -3  -2  18 236.420 592.403   1
  -3   2  17 9321.36 553.913   1
  -3   2  16 1182.70 816.994   1
  -3  -2  15-338.320 788.746   1
  -3   2  14 4804.77 784.277   1
  -3  -2  13 3166.17 690.415   1
  -3  -2  12-63.9356 622.391   1
  -3  -2  11 8338.19 667.982   1
  -3  -2  10 12140.6 526.955   1
  -3   2   9 2150.82 380.741   1
   3   2  -8 7093.05 356.574   1
   3  -2  -7 2623.26 240.449   1
   3  -2  -6 5174.63 231.735   1
  -3   2   5 67.4178 215.985   1
   3   2  -4 6070.51 219.790   1
  -3   2   3 20891.6 230.898   1
  -3  -2   2 3057.85 167.871   1
  -3  -2   1 61663.1 303.612   1
   3   2   0 10671.4 213.293   1
  -3  -2   0 21941.4 1288.79  -2
  -3  -2   0 21941.4 1288.79   1
   3   2   1 34722.5 251.061   1
  -3   2  -2 4312.64 226.431   1
  -3  -2  -3 17082.7 343.207   1
  -3  -2  -3 32368.2 665.289  -2
  -3  -2  -3 32368.2 665.289   1
  -3  -2  -4 1427.17 279.500   1
   3   2   4 3561.48 518.614  -2
   3   2   4 3561.48 518.614   1
  -3   2  -5 1786.76 386.344   1
  -3  -2  -5 3539.17 463.377  -2
  -3  -2  -5 3539.17 463.377   1
  -3   2  -6 14203.8 477.141   1
  -3  -2  -6 27518.1 589.108  -2
  -3  -2  -6 27518.1 589.108   1
   3  -2   7 1248.23 431.182   1
   3   2   7 1982.14 659.097  -2
   3   2   7 1982.14 659.097   1
   3  -2   8 15023.6 936.879   1
   3   2   8 27670.6 1101.58  -2
   3   2   8 27670.6 1101.58   1
   3  -2   9 2275.25 834.800   1
   3   2   9 4106.66 755.101  -2
   3   2   9 4106.66 755.101   1
   3  -2  10 8479.46 991.428   1
   3   2  10 15476.4 851.644  -2
   3   2  10 15476.4 851.644   1
   3  -2  11 5613.14 976.730   1
   3   2  11 10553.2 738.356  -2
   3   2  11 10553.2 738.356   1
   3  -2  12 7871.10 1069.83   1
   3   2  12 16229.5 1099.53  -2
   3   2  12 16229.5 1099.53   1
  -3   2 -13 5922.24 663.176   1
   3   2  13 9092.83 1584.82  -2
   3   2  13 9092.83 1584.82   1
   3   2  14 14512.8 749.966   1
   3   2  14 25803.5 1831.01  -2
   3   2  14 25803.5 1831.01   1
  -3   2 -15 4373.10 722.697   1
   3   2  15 7306.93 1811.24  -2
   3   2  15 7306.93 1811.24   1
  -3   2 -16 12041.4 493.393   1
   3   2  16 23840.0 1987.46  -2
   3   2  16 23840.0 1987.46   1
   3  -2  17 369.164 496.905   1
   3   2  17 2015.21 1930.05  -2
   3   2  17 2015.21 1930.05   1
  -3   2 -18 5476.57 518.991   1
   3   2  18 10059.3 2016.66  -2
   3   2  18 10059.3 2016.66   1
   3   2  19 809.916 587.395   1
   3   2  20 207.138 623.621   1
   3   2  20 65.7118 1485.67  -2
   3   2  20 65.7118 1485.67   1
   3  -2  21-74.1614 636.936   1
   3   2  21 214.367 1605.23  -2
   3   2  21 214.367 1605.23   1
   3   2  22 787.993 560.515   1
   3   2  22 2159.14 1371.90  -2
   3   2  22 2159.14 1371.90   1
   3  -2  23 360.615 481.193   1
   3   2  23 1938.29 1176.13  -2
   3   2  23 1938.29 1176.13   1
   3  -2  24 202.581 474.795   1
   3  -2  25 51.0387 367.527   1
  -3   2  26 1261.72 838.549  -2
  -3   3  26 1261.72 838.549   1
  -3  -3  25 354.859 730.476   1
  -3   2  25 1201.79 720.006  -2
  -3   3  25 1201.79 720.006   1
  -3  -3  24 40.4031 385.888   1
  -3   3  23 3134.12 589.476   1
  -2  -4  23 4787.08 1380.58  -2
  -3  -3  23 4787.08 1380.58   1
  -3   2  23 4277.35 1589.49  -2
  -3   3  23 4277.35 1589.49   1
  -3   3  22 2385.51 666.846   1
  -3   3  21 3698.41 698.014   1
  -3   3  20 2490.16 725.642   1
   3   3 -19 154.124 527.869   1
  -3   3  18 45.9202 484.394   1
  -3   3  17 677.850 490.181   1
  -3  -3  16-33.3480 869.846   1
  -3   3  15 5391.26 841.611   1
  -3  -3  14 1225.87 737.959   1
  -3  -3  13 22.4162 638.824   1
  -3   3  12 311.064 538.848   1
  -3  -3  11 4583.67 523.176   1
  -3   3  10 1719.65 461.557   1
  -3  -3   9 401.601 359.846   1
  -3   3   8-36.7546 274.876   1
  -3  -3   7 1502.00 245.893   1
   3   3  -6 18768.5 268.004   1
  -3   3   5 3002.35 191.786   1
   3   3  -4 924.234 191.992   1
  -3   3   3 17239.2 212.949   1
   3   3  -2 10699.0 170.033   1
  -3   3   1 1159.73 163.923   1
  -3   3   0 837.684 187.589   1
   3   3   1 22569.5 278.455   1
   3   3   2 10225.0 252.169   1
  -3  -3  -2 20845.2 676.323  -2
  -3  -3  -2 20845.2 676.323   1
  -3  -3  -3 232.483 312.047   1
  -3  -3  -3 394.444 720.217  -2
  -3  -3  -3 394.444 720.217   1
   3  -3   4 40474.6 581.499   1
   3   3   4 78464.6 725.744  -2
   3   3   4 78464.6 725.744   1
  -3   3  -5 4625.09 444.492   1
  -3  -3  -5 8569.93 476.756  -2
  -3  -3  -5 8569.93 476.756   1
  -3   3  -6 55915.6 672.219   1
  -3  -3  -6 103915. 895.813  -2
  -3  -3  -6 103915. 895.813   1
   3  -3   7 12594.9 599.116   1
   3   3   7 24226.5 649.584  -2
   3   3   7 24226.5 649.584   1
  -3   3  -8 1675.74 780.796   1
   3   3   8 3045.37 1098.84  -2
   3   3   8 3045.37 1098.84   1
  -3   3  -9 2281.90 828.292   1
   3   3   9 5047.39 1227.50  -2
   3   3   9 5047.39 1227.50   1
  -3   3 -10 17942.5 763.523   1
   3   3  10 36798.3 877.475  -2
   3   3  10 36798.3 877.475   1
   3  -3  11 205.361 668.995   1
   3   3  11-220.494 706.813  -2
   3   3  11-220.494 706.813   1
   3  -3  12 571.675 724.777   1
   3   3  12 1731.61 766.603  -2
   3   3  12 1731.61 766.603   1
   3  -3  13 1101.82 769.469   1
   3   3  13 2149.52 1066.53  -2
   3   3  13 2149.52 1066.53   1
   3  -3  14 337.149 810.052   1
   3   3  14 57.2960 993.716  -2
   3   3  14 57.2960 993.716   1
   3  -3  15 4093.18 721.241   1
   3   3  15 7859.73 1776.72  -2
   3   3  15 7859.73 1776.72   1
   3  -3  16 199.859 473.607   1
   3   3  16 302.707 1344.90  -2
   3   3  16 302.707 1344.90   1
  -3   3 -17 3083.33 505.910   1
   3   3  17 5821.53 1893.23  -2
   3   3  17 5821.53 1893.23   1
   3   3  18 3189.60 516.350   1
   3   3  18 6433.09 1932.71  -2
   3   3  18 6433.09 1932.71   1
  -3   3 -19 571.014 585.355   1
   3   3  20 3498.75 659.930   1
   3   3  20 8015.52 1767.58  -2
   3   3  20 8015.52 1767.58   1
   3  -3  21 1115.12 623.493   1
   3   3  21 2640.05 1622.00  -2
   3   3  21 2640.05 1622.00   1
   3   3  22 585.918 548.798   1
   3   3  22 71.8596 1229.98  -2
   3   3  22 71.8596 1229.98   1
   3  -3  23 1635.85 558.244   1
   3   3  23 2964.96 1241.16  -2
   3   3  23 2964.96 1241.16   1
   3  -3  24-2.22567 464.198   1
   3   3  24 1429.17 958.349  -2
   3   3  24 1429.17 958.349   1
   3  -3  25 959.195 355.380   1
  -3   3  26 610.088 782.787  -2
  -3   4  26 610.088 782.787   1
  -3  -4  25-225.465 675.538   1
  -3   3  25 800.982 711.931  -2
  -3   4  25 800.982 711.931   1
  -3   4  24 58.9765 370.767   1
  -3   4  23 913.873 686.576   1
  -3   3  23 2247.78 1566.84  -2
  -3   4  23 2247.78 1566.84   1
  -3   4  22 4002.51 545.784   1
  -3   4  21 123.328 699.365   1
  -3   4  20 898.533 737.914   1
  -3   4  19 731.694 560.384   1
  -3  -4  18 1943.28 480.991   1
  -3  -4  17 1244.83 493.747   1
  -3  -4  16 2756.12 718.526   1
  -3  -4  15 8188.38 703.773   1
  -3   4  14 7395.40 769.098   1
  -3   4  13 15028.9 682.194   1
  -3   4  12 11605.1 605.031   1
  -3  -4  11 12766.1 580.175   1
  -3  -4  10 1235.07 393.627   1
  -3   4   9 2837.23 316.626   1
  -3  -4   8 227.173 288.148   1
  -3  -4   7 780.055 266.581   1
   3   4  -6 99.9524 229.611   1
  -3   4   5 18506.0 257.124   1
   3  -4  -4 2942.96 172.392   1
  -3   4   3 636.705 184.983   1
  -3  -4   2 2058.76 154.958   1
  -3   4   1 496.791 164.951   1
  -3  -4   0 8081.22 227.693   1
  -3   4  -1 3341.68 242.846   1
   3   4   2 6296.00 241.565   1
  -3   4  -3 6151.64 435.153   1
   3   4   3 10703.8 539.493  -2
   3   4   3 10703.8 539.493   1
  -3   4  -4 65219.7 712.964   1
   3   4   4 124507. 1271.60  -2
   3   4   4 124507. 1271.60   1
  -3   4  -5 25344.9 753.726   1
  -3  -4  -5 47094.2 719.059  -2
  -3  -4  -5 47094.2 719.059   1
  -3   4  -6 9038.78 825.750   1
  -3  -4  -6 12719.2 611.035  -2
  -3  -4  -6 12719.2 611.035   1
  -3   4  -7 3334.50 752.934   1
   3   4   7 6115.16 601.881  -2
   3   4   7 6115.16 601.881   1
  -3   4  -8 42911.8 1167.31   1
   3   4   8 82444.6 1891.33  -2
   3   4   8 82444.6 1891.33   1
  -3   4  -9 980.328 876.489   1
   3   4   9 2187.21 1231.95  -2
   3   4   9 2187.21 1231.95   1
  -3   4 -10 6627.69 690.070   1
   3   4  10 14033.8 768.281  -2
   3   4  10 14033.8 768.281   1
   3  -4  11 12257.0 766.983   1
   3   4  11 22777.0 881.527  -2
   3   4  11 22777.0 881.527   1
  -3   4 -12 8125.94 801.127   1
   3   4  12 15162.8 866.954  -2
   3   4  12 15162.8 866.954   1
   3  -4  13 1687.05 779.485   1
   3   4  13 4214.95 851.671  -2
   3   4  13 4214.95 851.671   1
   3  -4  14 2274.93 867.377   1
   3   4  14 5146.72 1163.23  -2
   3   4  14 5146.72 1163.23   1
  -3   4 -15 103.777 919.662   1
   3   4  15 80.3321 1165.90  -2
   3   4  15 80.3321 1165.90   1
  -3   4 -16 840.241 494.271   1
   3   4  16 756.854 1083.35  -2
   3   4  16 756.854 1083.35   1
  -3   4 -17 1311.56 536.561   1
   3   4  17 2059.62 1370.41  -2
   3   4  17 2059.62 1370.41   1
   3   4  18 3016.99 511.816   1
   3  -4  19 610.213 581.007   1
   3   4  19 2320.60 1888.31  -2
   3   4  19 2320.60 1888.31   1
   3   4  20-120.501 629.680   1
   3   4  20-51.3727 1752.40  -2
   3   4  20-51.3727 1752.40   1
   3   4  21 404.483 594.634   1
   3   4  21 1406.04 1639.24  -2
   3   4  21 1406.04 1639.24   1
   3  -4  22 896.499 644.820   1
   3   4  22 1666.47 1459.21  -2
   3   4  22 1666.47 1459.21   1
   3  -4  23-88.1121 549.165   1
   3   4  23-192.388 1229.99  -2
   3   4  23-192.388 1229.99   1
   3  -4  24-16.7930 447.923   1
   3   4  24 36.4742 1004.61  -2
   3   4  24 36.4742 1004.61   1
   3  -4  25 42.8804 410.383   1
  -3   5  25 209.324 397.007   1
  -3   5  24 1579.59 523.345   1
  -2  -6  24 1482.86 1067.60  -2
  -3  -5  24 1482.86 1067.60   1
  -3   5  23 694.956 513.987   1
  -3   5  22 1746.07 566.054   1
  -3   5  21 605.380 676.815   1
  -3   5  20-55.5241 728.982   1
  -3  -5  19-42.2543 630.990   1
  -3   5  18 2054.56 519.609   1
  -3   5  17 83.9581 565.688   1
  -3   5  16 906.345 543.441   1
   3   5 -15 4925.14 691.661   1
  -3   5  14 5033.21 577.321   1
  -3  -5  13 3078.18 532.184   1
  -3   5  12 771.451 474.014   1
   3   5 -11 11989.5 509.453   1
  -3  -5  10 27623.6 421.596   1
  -3  -5   9 34801.5 430.908   1
  -3   5   8 10199.9 318.541   1
  -3   5   7 2904.99 261.694   1
  -3  -5   6 3468.25 236.214   1
  -3   5   5 1299.39 218.176   1
  -3  -5   4 1182.75 158.147   1
   3   5  -3 13510.7 207.114   1
  -3   5   2 2445.41 163.347   1
  -3  -5   1 28092.6 259.245   1
  -3  -5   0 2092.58 209.342   1
  -3   5  -1 2417.16 240.973   1
   3  -5   2 17238.5 313.609   1
  -3  -5  -3 2793.88 277.865   1
   3   5   3 5145.43 531.185  -2
   3   5   3 5145.43 531.185   1
   3   5   4 23137.1 622.013   1
  -3  -5  -4 45587.9 1009.80  -2
  -3  -5  -4 45587.9 1009.80   1
  -3   5  -5 2684.76 737.032   1
  -3  -5  -5 4748.28 871.846  -2
  -3  -5  -5 4748.28 871.846   1
  -3   5  -6 5876.87 821.865   1
   3   5   6 10506.8 615.564  -2
   3   5   6 10506.8 615.564   1
  -3   5  -7 13557.4 915.923   1
  -3  -5  -7 24282.7 738.911  -2
  -3  -5  -7 24282.7 738.911   1
  -3   5  -8 2192.27 888.579   1
   3   5   8 3817.59 1161.61  -2
   3   5   8 3817.59 1161.61   1
   3  -5   9-235.974 593.835   1
   3   5   9-631.753 1225.53  -2
   3   5   9-631.753 1225.53   1
   3  -5  10 12616.7 736.152   1
   3   5  10 25118.1 638.596  -2
   3   5  10 25118.1 638.596   1
  -3   5 -11 2616.71 717.658   1
   3   5  11 4417.82 642.141  -2
   3   5  11 4417.82 642.141   1
   3  -5  12 4486.21 774.720   1
   3   5  12 7840.90 847.347  -2
   3   5  12 7840.90 847.347   1
   3  -5  13 1210.31 806.782   1
   3   5  13 2545.91 870.931  -2
   3   5  13 2545.91 870.931   1
   3  -5  14 766.259 848.834   1
   3   5  14 1891.62 1122.06  -2
   3   5  14 1891.62 1122.06   1
   3  -5  15 2829.74 899.385   1
   3   5  15 3027.38 1041.58  -2
   3   5  15 3027.38 1041.58   1
  -3   5 -16 5448.50 589.219   1
   3   5  16 10368.5 1397.42  -2
   3   5  16 10368.5 1397.42   1
  -3   5 -17 1678.27 570.335   1
   3   5  17 2644.20 1461.94  -2
   3   5  17 2644.20 1461.94   1
  -3   5 -18 511.751 726.849   1
   3   5  18 701.110 1483.12  -2
   3   5  18 701.110 1483.12   1
  -3   5 -19-6.17237 720.180   1
   3   5  19 3568.30 1178.23  -2
   3   5  19 3568.30 1178.23   1
   3   5  20 214.149 631.224   1
   3   5  20 194.093 1804.63  -2
   3   5  20 194.093 1804.63   1
   3   5  21 48.5103 657.359   1
   3   5  21-430.330 1640.21  -2
   3   5  21-430.330 1640.21   1
   3   5  22 2457.66 619.249   1
   3   5  22 5185.40 1515.55  -2
   3   5  22 5185.40 1515.55   1
   3  -5  23-65.4074 519.249   1
   3   5  23-653.461 1190.84  -2
   3   5  23-653.461 1190.84   1
   3  -5  24 479.566 417.382   1
   3   5  24 1029.69 995.843  -2
   3   5  24 1029.69 995.843   1
  -3   6  25-26.3118 359.290   1
  -3   6  24 81.5086 403.093   1
  -3   6  23 378.853 582.284   1
  -3   6  22 390.181 622.910   1
  -3   6  21 45.2276 583.267   1
  -3   6  20 727.219 620.550   1
  -3  -6  19 938.694 762.409   1
  -3   6  18 3520.45 588.300   1
  -3  -6  17 1324.32 576.275   1
  -3  -6  16 208.557 491.086   1
  -3   6  15 199.744 519.295   1
  -3   6  14 2385.34 550.351   1
  -3  -6  13 8631.84 556.845   1
  -3   6  12 19067.4 590.486   1
  -3   6  11 2718.67 400.095   1
  -3   6  10 2455.61 327.079   1
  -3  -6   9 5010.35 322.159   1
   3   6  -8 1141.07 292.310   1
  -3  -6   7 143.111 256.971   1
  -3   6   6 10474.0 276.963   1
  -3  -6   5 1159.41 213.776   1
  -3  -6   4 26038.3 300.549   1
  -3  -6   3 1934.06 214.539   1
   3  -6  -2 13890.8 224.206   1
  -3   6   1 4633.48 179.355   1
  -3  -6   0 1971.61 187.884   1
  -3   6  -1 2402.46 231.506   1
   3   6   2 9718.14 304.716   1
  -3   6  -3 404.470 317.598   1
  -3   6  -4 12373.4 479.834   1
   3   6   4 24968.4 1145.36  -2
   3   6   4 24968.4 1145.36   1
  -3   6  -5-83.5788 768.393   1
  -3  -6  -5 491.282 867.284  -2
  -3  -6  -5 491.282 867.284   1
  -3   6  -6 3795.04 809.098   1
   3   6   6 7405.26 1119.18  -2
   3   6   6 7405.26 1119.18   1
  -3   6  -7 639.934 809.765   1
   3   6   7 27729.5 1335.20  -2
   3   6   7 27729.5 1335.20   1
   3  -6   8 18543.9 691.447   1
   3   6   8 37949.2 1517.11  -2
   3   6   8 37949.2 1517.11   1
   3  -6   9 10230.2 686.928   1
   3   6   9 20873.8 1458.76  -2
   3   6   9 20873.8 1458.76   1
   3  -6  10 246.794 639.052   1
   3   6  10 1213.43 1299.47  -2
   3   6  10 1213.43 1299.47   1
   3  -6  11 2043.76 728.454   1
   3   6  11 2695.05 1024.82  -2
   3   6  11 2695.05 1024.82   1
   3  -6  12 4011.67 768.256   1
   3   6  12 8676.58 758.727  -2
   3   6  12 8676.58 758.727   1
   3  -6  13 3175.93 810.300   1
   3   6  13 6460.75 1158.34  -2
   3   6  13 6460.75 1158.34   1
   3  -6  14 232.399 865.366   1
   3   6  14 759.219 1162.32  -2
   3   6  14 759.219 1162.32   1
   3  -6  15 757.276 502.768   1
   3   6  15 1003.62 739.754  -2
   3   6  15 1003.62 739.754   1
  -3   6 -16 5079.33 596.438   1
   3   6  16 8749.32 1461.59  -2
   3   6  16 8749.32 1461.59   1
  -3   6 -17-20.9504 566.369   1
   3   6  17-123.370 1312.55  -2
   3   6  17-123.370 1312.55   1
   3  -6  18 2265.66 748.364   1
   3   6  18 4837.79 1165.23  -2
   3   6  18 4837.79 1165.23   1
  -3   6 -19-133.704 700.356   1
   3   6  19 1354.44 1385.63  -2
   3   6  19 1354.44 1385.63   1
  -3   6 -20 608.439 838.559   1
   3   6  20 1392.36 1313.51  -2
   3   6  20 1392.36 1313.51   1
  -3   6 -21 1294.64 658.250   1
   3   6  21 1092.38 1604.68  -2
   3   6  21 1092.38 1604.68   1
  -3   6 -22 1019.25 571.514   1
   3   6  22 2047.78 1410.53  -2
   3   6  22 2047.78 1410.53   1
   3   6  23 85.3405 492.790   1
   3   6  23-277.576 1189.18  -2
   3   6  23-277.576 1189.18   1
   3  -6  24-67.5771 464.467   1
   3   6  24 1069.64 917.932  -2
   3   6  24 1069.64 917.932   1
  -3   7  24 586.458 373.183   1
  -3   7  23 193.934 539.942   1
  -3   7  22 59.5366 616.610   1
  -3   7  21 1544.19 695.938   1
  -3  -7  20 1047.27 627.218   1
  -3  -7  19 623.635 720.677   1
  -3   7  18 44.5412 757.717   1
  -3   7  17 450.726 642.931   1
  -3   7  16 1013.02 557.934   1
  -3   7  15 966.987 505.785   1
   3   7 -14 296.432 882.239   1
  -3  -7  13 1669.11 641.157   1
   3   7 -12 188.840 589.121   1
   3   7 -11 15555.6 664.192   1
  -3  -7  10 2061.95 534.512   1
  -3   7   9 7094.01 446.091   1
   3   7  -8 215.457 398.893   1
  -3   7   7 10315.3 402.565   1
  -3  -7   6 8.89645 305.007   1
  -3  -7   5 41.8403 283.064   1
  -3  -7   4 75.0643 271.011   1
  -3  -7   3 14422.3 309.178   1
  -3  -7   2 7424.86 279.865   1
  -3  -7   1 2292.94 226.615   1
  -3  -7   0 6759.13 273.352   1
   3   7   1 24321.9 387.703   1
   3   7   2 12876.1 399.297   1
  -3   7  -3 55047.3 555.831   1
  -3   7  -4 3600.92 417.564   1
   3   7   5 13636.5 483.988   1
  -3   7  -6 35533.5 1169.28   1
   3   7   6 69923.2 1569.95  -2
   3   7   6 69923.2 1569.95   1
   3  -7   7 548.667 544.863   1
   3   7   7 1656.10 764.111  -2
   3   7   7 1656.10 764.111   1
  -3   7  -8 1162.74 571.396   1
   3   7   8 3002.69 1238.98  -2
   3   7   8 3002.69 1238.98   1
   3  -7   9 5426.80 651.976   1
   3   7   9 12140.9 1429.48  -2
   3   7   9 12140.9 1429.48   1
  -3   7 -10 6457.16 693.003   1
   3   7  10 11918.8 1524.28  -2
   3   7  10 11918.8 1524.28   1
   3  -7  11 1785.53 721.363   1
   3   7  11 2024.05 1082.78  -2
   3   7  11 2024.05 1082.78   1
   3  -7  12 1226.44 751.794   1
   3   7  12 2631.02 1120.10  -2
   3   7  12 2631.02 1120.10   1
   3  -7  13 1694.72 818.059   1
   3   7  13 2440.38 1193.53  -2
   3   7  13 2440.38 1193.53   1
  -3   7 -14 718.603 611.987   1
   3   7  14 1078.56 628.773  -2
   3   7  14 1078.56 628.773   1
   3  -7  15 1643.05 643.580   1
   3   7  15 2526.27 1012.96  -2
   3   7  15 2526.27 1012.96   1
   3  -7  16 4460.00 645.616   1
   3   7  16 8892.66 1106.61  -2
   3   7  16 8892.66 1106.61   1
  -3   7 -17 8080.54 793.622   1
   3   7  17 15810.9 1149.14  -2
   3   7  17 15810.9 1149.14   1
  -3   7 -18 238.010 698.626   1
   3   7  18 3586.03 1425.91  -2
   3   7  18 3586.03 1425.91   1
  -3   7 -19 2452.31 700.740   1
   3   7  19 5173.07 1382.30  -2
   3   7  19 5173.07 1382.30   1
  -3   7 -20 540.810 813.577   1
   3   7  20 1253.61 1295.99  -2
   3   7  20 1253.61 1295.99   1
  -3   7 -21 1697.84 738.514   1
   3   7  21 2532.69 1160.22  -2
   3   7  21 2532.69 1160.22   1
  -3   7 -22 727.554 642.707   1
   3   7  22 1715.40 1002.31  -2
   3   7  22 1715.40 1002.31   1
   3  -7  23 943.205 550.962   1
   3   7  23 572.022 1129.91  -2
   3   7  23 572.022 1129.91   1
   3  -7  24 283.780 612.856   1
   3   7  24 798.688 851.530  -2
   3   7  24 798.688 851.530   1
  -3   8  24 685.623 332.067   1
  -3   8  23 480.245 498.720   1
  -3   8  22 2252.76 600.400   1
  -3   8  21-16.6807 633.337   1
  -3   8  20-209.202 594.591   1
  -3   8  19 801.205 623.157   1
  -3  -8  18 1597.11 616.333   1
  -3   8  17 3011.05 581.227   1
  -3  -8  16 779.492 527.854   1
  -3   8  15 2197.63 573.630   1
  -3   8  14 17685.7 631.267   1
  -3   8  13 13612.5 993.732   1
  -3   8  12 3147.12 833.547   1
  -3  -8  11 1849.37 589.266   1
  -3   8  10 9775.95 627.897   1
   3   8  -9 4048.19 562.939   1
  -3  -8   8 8474.46 420.981   1
  -3   8   7 172.197 345.158   1
  -3  -8   6 2828.05 335.330   1
  -3   8   5 7297.09 344.018   1
   3   8  -4 3674.24 311.154   1
  -3  -8   3 3343.88 292.443   1
  -3  -8   2 777.641 260.874   1
  -3   8   1 208.877 289.584   1
  -3  -8   0 186.689 371.014   1
  -3  -8  -1 219.029 364.548   1
   3   8   2 2633.95 442.380   1
  -3   8  -3 17427.1 670.140   1
   3   8   4 6984.30 623.586   1
   3   8   5 9631.08 669.169   1
  -3   8  -6 2270.38 632.661   1
   3   8   7 5613.08 674.507   1
   3   8   7 11609.4 1136.16  -2
   3   8   7 11609.4 1136.16   1
  -3   8  -8 4306.56 1087.55   1
   3   8   8 5490.87 1330.57  -2
   3   8   8 5490.87 1330.57   1
   3  -8   9-21.6954 644.515   1
   3   8   9 206.915 1329.40  -2
   3   8   9 206.915 1329.40   1
   3  -8  10 2514.91 682.650   1
   3   8  10 5061.68 1443.66  -2
   3   8  10 5061.68 1443.66   1
   3  -8  11 15502.6 836.765   1
   3   8  11 30110.0 1328.78  -2
   3   8  11 30110.0 1328.78   1
  -3   8 -12-24.8204 1269.48   1
   3   8  12 320.385 1160.37  -2
   3   8  12 320.385 1160.37   1
   4  -8  11 4126.92 1559.69  -2
   3  -8  12 4126.92 1559.69   1
   3  -8  13 11928.0 990.568   1
   3   8  13 22126.3 958.060  -2
   3   8  13 22126.3 958.060   1
   4  -8  12 10191.8 1691.56  -2
   3  -8  13 10191.8 1691.56   1
  -3   8 -14 1399.65 619.885   1
   3   8  14 3208.44 1016.51  -2
   3   8  14 3208.44 1016.51   1
  -3   8 -15 780.969 636.897   1
   3   8  15 1560.59 1070.96  -2
   3   8  15 1560.59 1070.96   1
   3  -8  16 1591.88 591.635   1
   3   8  16 3064.17 944.457  -2
   3   8  16 3064.17 944.457   1
  -3   8 -17-122.090 739.703   1
   3   8  17 112.778 1039.68  -2
   3   8  17 112.778 1039.68   1
  -3   8 -18 2359.47 705.830   1
   3   8  18 6045.00 1040.77  -2
   3   8  18 6045.00 1040.77   1
  -3   8 -19 629.116 656.757   1
   3   8  19 1939.32 1343.90  -2
   3   8  19 1939.32 1343.90   1
  -3   8 -20 1043.37 762.253   1
   3   8  20 850.858 1209.77  -2
   3   8  20 850.858 1209.77   1
  -3   8 -21 317.726 705.417   1
   3   8  21 692.356 1472.10  -2
   3   8  21 692.356 1472.10   1
  -3   8 -22 265.002 578.315   1
   3   8  22-52.7207 1282.40  -2
   3   8  22-52.7207 1282.40   1
   3  -8  23 744.652 477.304   1
   3   8  23 1607.47 1050.20  -2
   3   8  23 1607.47 1050.20   1
  -3   9  24 352.611 632.159   1
  -3   9  23-117.562 432.407   1
  -3   9  22 2753.73 542.645   1
  -3   9  21-95.4970 531.931   1
  -3  -9  20 2940.55 565.089   1
  -3  -9  19 229.806 509.399   1
  -3   9  18 5409.59 580.190   1
  -3   9  17 155.773 562.429   1
  -3  -9  16 434.448 502.298   1
  -3   9  15 3082.70 602.505   1
  -3   9  14 219.319 565.020   1
  -3   9  13 598.684 543.793   1
   3   9 -12 367.254 664.134   1
  -3   9  11 602.451 630.159   1
   3   9 -10 445.792 605.422   1
   3   9  -9 1740.58 514.104   1
  -3  -9   8 1066.57 441.579   1
  -3   9   7 72.9130 365.694   1
  -3   9   6 21675.6 440.484   1
   3   9  -5 364.704 331.953   1
  -3   9   4 4410.25 333.807   1
  -3  -9   3 5487.99 334.643   1
  -3  -9   2 482.671 332.923   1
   3   9  -1 1467.42 310.562   1
  -3  -9   0 7467.67 435.804   1
  -3   9  -1 837.865 476.856   1
  -3   9  -2 8746.04 447.715   1
   3   9   3 5886.61 641.747   1
  -3   9  -4 9294.83 666.536   1
  -3   9  -5 5136.11 679.830   1
  -3   9  -6 15988.4 770.899   1
   3   9   7 384.304 711.963   1
   3   9   7 914.917 1208.99  -2
   3   9   7 914.917 1208.99   1
  -3   9  -8 761.679 719.510   1
  -3   9  -9 5805.75 756.538   1
  -3   9 -10 1157.72 1245.89   1
   3   9  10 304.142 1464.59  -2
   3   9  10 304.142 1464.59   1
  -3   9 -11 7817.51 1360.66   1
   3   9  11 13760.1 1263.58  -2
   3   9  11 13760.1 1263.58   1
  -3   9 -12 778.001 1261.62   1
   3   9  12 1625.90 766.886  -2
   3   9  12 1625.90 766.886   1
   3  -9  13 1337.31 749.820   1
   3   9  13 2279.99 1029.03  -2
   3   9  13 2279.99 1029.03   1
   3  -9  14 3060.40 759.996   1
   3   9  14 6200.20 942.909  -2
   3   9  14 6200.20 942.909   1
   3  -9  15-138.734 774.473   1
   3   9  15 541.079 942.953  -2
   3   9  15 541.079 942.953   1
   3  -9  16 471.319 940.525   1
   3   9  16 721.749 1073.65  -2
   3   9  16 721.749 1073.65   1
   3  -9  17 183.278 724.625   1
   3   9  17 87.8180 974.541  -2
   3   9  17 87.8180 974.541   1
  -3   9 -18 11419.7 775.977   1
   3   9  18 22671.0 1153.94  -2
   3   9  18 22671.0 1153.94   1
  -3   9 -19 276.347 639.103   1
   3   9  19 809.607 1065.25  -2
   3   9  19 809.607 1065.25   1
   3  -9  20 2897.14 742.978   1
   3   9  20 7438.16 1620.40  -2
   3   9  20 7438.16 1620.40   1
  -3   9 -21 702.115 636.257   1
   3   9  21 1361.38 1399.61  -2
   3   9  21 1361.38 1399.61   1
  -3   9 -22 745.248 514.153   1
   3   9  22 1648.41 1160.14  -2
   3   9  22 1648.41 1160.14   1
   3  -9  23 246.932 634.781   1
   3   9  23 289.741 923.564  -2
   3   9  23 289.741 923.564   1
  -3  10  23 93.3854 488.912   1
  -3  10  22-18.0800 611.353   1
  -3  10  21 368.807 740.988   1
  -3  10  20-191.963 529.993   1
  -3 -10  19 452.369 560.127   1
  -3  10  18 235.935 606.064   1
  -3  10  17 11036.2 708.804   1
  -3  10  16 2203.38 678.391   1
  -3  10  15 9258.31 644.546   1
  -3  10  14 2958.50 546.282   1
  -3  10  13 296.210 511.135   1
  -3  10  12 84.0283 457.305   1
  -3 -10  11 1396.65 587.859   1
  -3 -10  10 834.967 568.857   1
  -3 -10   9 3141.21 565.646   1
  -3 -10   8 1544.37 474.995   1
  -3 -10   7 18259.0 540.811   1
  -3 -10   6 273.523 374.561   1
  -3 -10   5 4280.26 397.740   1
  -3 -10   4 9248.35 388.044   1
  -3 -10   3 105.496 447.913   1
  -3 -10   2 4930.44 459.910   1
  -3 -10   1 4939.24 416.334   1
  -3  10   0 628.222 380.872   1
  -3 -10  -1 17203.7 614.825   1
   3  10   2 1550.43 529.093   1
   3  10   3 1586.04 513.093   1
   3  10   4 3343.15 684.682   1
  -3  10  -5 1045.34 694.879   1
   3  10   6 3652.46 740.122   1
   3  10   7 1232.39 566.298   1
   3  10   8 2235.60 585.903   1
  -3  10  -9 11795.9 872.532   1
   3  10  10 3952.87 838.600   1
   3  10  10 6220.77 1922.40  -2
   3  10  10 6220.77 1922.40   1
   3  10  11-131.636 672.148   1
   3  10  11 1149.82 1268.01  -2
   3  10  11 1149.82 1268.01   1
   3 -10  12 892.161 763.970   1
   3  10  12 1682.50 1014.60  -2
   3  10  12 1682.50 1014.60   1
  -3  10 -13 449.548 784.439   1
   3  10  13 388.110 975.378  -2
   3  10  13 388.110 975.378   1
   3 -10  14 697.682 778.525   1
   3  10  14 966.548 945.803  -2
   3  10  14 966.548 945.803   1
   3 -10  15 1325.44 947.803   1
   3  10  15 3283.86 1306.97  -2
   3  10  15 3283.86 1306.97   1
   3 -10  16 868.163 933.721   1
   3  10  16 309.346 1266.32  -2
   3  10  16 309.346 1266.32   1
  -3  10 -17 3710.49 735.955   1
   3  10  17 7682.03 1280.96  -2
   3  10  17 7682.03 1280.96   1
   3 -10  18 1186.70 659.932   1
   3  10  18 2894.76 1198.51  -2
   3  10  18 2894.76 1198.51   1
  -3  10 -19 2601.03 773.135   1
   3  10  19 5840.02 1067.71  -2
   3  10  19 5840.02 1067.71   1
  -3  10 -20-31.8734 671.666   1
   3  10  20-501.259 903.663  -2
   3  10  20-501.259 903.663   1
   3 -10  21 327.910 575.624   1
   3  10  21 1198.90 1278.95  -2
   3  10  21 1198.90 1278.95   1
  -3  10 -22 156.896 443.442   1
   3  10  22 214.963 1034.81  -2
   3  10  22 214.963 1034.81   1
  -3  11  22 68.6376 532.873   1
  -3  11  21 3309.02 685.183   1
  -3  11  20 501.955 559.362   1
  -3 -11  19 6336.91 557.861   1
  -3  11  18-6.33637 582.957   1
  -3  11  17 73.1000 637.059   1
  -3 -11  16 377.111 656.860   1
  -3  11  15 4295.99 798.870   1
  -3  11  14 2340.05 596.697   1
  -3  11  13 330.651 584.873   1
  -3 -11  12-107.710 523.730   1
  -3  11  11 12401.5 555.685   1
  -3 -11  10 979.509 692.109   1
  -3 -11   9 2475.69 692.738   1
  -3 -11   8 499.588 571.488   1
  -3 -11   7 3252.65 561.357   1
  -3 -11   6 1302.83 550.107   1
  -3  11   5 14504.2 503.041   1
  -3  11   4 197.186 484.277   1
  -3 -11   3 22576.9 600.983   1
  -3 -11   2 8821.25 522.805   1
  -3 -11   1 361.247 467.603   1
  -3 -11   0 1602.16 419.100   1
  -3  11  -1 323.228 490.021   1
   3  11   2 664.488 560.475   1
  -3  11  -3 3294.14 571.256   1
  -3  11  -4 616.462 545.077   1
   3  11   5 5492.75 796.244   1
   3  11   6 1113.54 806.530   1
   3  11   7 8311.12 661.061   1
   3  11   8 1204.84 634.823   1
  -3  11  -9 3474.43 848.118   1
   3  11  10 181.488 616.658   1
   3  11  10-323.994 1277.37  -2
   3  11  10-323.994 1277.37   1
   3 -11  11 1159.43 705.623   1
   3  11  11 2015.71 1338.83  -2
   3  11  11 2015.71 1338.83   1
  -4  11 -10 1528.16 1886.27  -2
  -3  11 -11 1528.16 1886.27   1
  -3  11 -12 399.203 951.085   1
   3  11  12 258.709 1021.97  -2
   3  11  12 258.709 1021.97   1
  -4  11 -11 4202.24 1909.27  -2
  -3  11 -12 4202.24 1909.27   1
   3 -11  13 31.2209 940.870   1
   3  11  13-333.229 1065.98  -2
   3  11  13-333.229 1065.98   1
  -4  11 -12 923.462 1888.73  -2
  -3  11 -13 923.462 1888.73   1
   3 -11  14 189.623 950.329   1
   3  11  14 1276.25 1247.30  -2
   3  11  14 1276.25 1247.30   1
  -3  11 -15 794.415 924.182   1
   3  11  15 1931.89 1262.35  -2
   3  11  15 1931.89 1262.35   1
   3 -11  16-195.332 909.779   1
   3  11  16-528.688 1249.99  -2
   3  11  16-528.688 1249.99   1
  -3  11 -17-102.426 675.927   1
   3  11  17 1093.52 1185.68  -2
   3  11  17 1093.52 1185.68   1
  -3  11 -18 198.750 600.726   1
   3  11  18 1533.88 1109.26  -2
   3  11  18 1533.88 1109.26   1
  -3  11 -19 3830.84 726.591   1
   3  11  19 8002.15 1013.20  -2
   3  11  19 8002.15 1013.20   1
  -3  11 -20 52.2958 603.004   1
   3  11  20-227.342 828.498  -2
   3  11  20-227.342 828.498   1
  -3  11 -21 1379.57 498.192   1
   3  11  21 2640.88 1122.18  -2
   3  11  21 2640.88 1122.18   1
   3 -11  22 395.490 413.669   1
   3  11  22-147.119 850.734  -2
   3  11  22-147.119 850.734   1
  -3 -12  22 161.777 577.311   1
  -3  12  21-52.3196 539.914   1
  -3  12  20 201.744 507.197   1
  -3 -12  19 652.137 578.408   1
  -3  12  18 3440.11 557.773   1
  -3  12  17 642.477 528.766   1
  -3  12  16 4281.17 578.659   1
  -3 -12  15 1540.56 784.601   1
  -3  12  14 667.268 789.934   1
  -3  12  13 5672.19 615.842   1
  -3 -12  12-78.5223 529.724   1
  -3  12  11 653.879 519.982   1
  -3 -12  10 811.631 498.147   1
  -3 -12   9 4980.63 508.670   1
  -3 -12   8 2269.53 629.245   1
  -3 -12   7 8054.12 639.973   1
  -3  12   6 6904.03 595.330   1
  -3 -12   5 2266.79 676.478   1
  -3 -12   4 171.561 525.171   1
  -3  12   3 1128.97 532.763   1
  -3 -12   2 2033.33 521.341   1
  -3  12   1 114.365 507.488   1
  -3 -12   0 291.834 527.082   1
  -3  12  -1 6804.32 501.434   1
  -3  12  -2 3842.28 629.847   1
  -3  12  -3 2909.30 635.154   1
  -3  12  -4 452.082 600.434   1
   3  12   5 923.845 822.326   1
   3  12   6 6275.22 696.401   1
   3  12   7 3212.37 686.417   1
   3  12   8 2055.69 609.207   1
   3  12   8 3456.60 1632.51  -2
   3  12   8 3456.60 1632.51   1
   3  12   9 1205.20 696.895   1
  -4  12  -8 1198.85 1845.41  -2
  -3  12  -9 1198.85 1845.41   1
  -3  12 -10 644.439 751.832   1
   3  12  10 1871.86 1716.81  -2
   3  12  10 1871.86 1716.81   1
  -4  12  -9-514.478 1875.63  -2
  -3  12 -10-514.478 1875.63   1
   3 -12  11 1064.82 928.795   1
   3  12  11 1478.31 1369.14  -2
   3  12  11 1478.31 1369.14   1
  -4  12 -10 2012.33 1894.97  -2
  -3  12 -11 2012.33 1894.97   1
  -3  12 -12 2664.97 958.995   1
   3  12  12 7008.09 1405.53  -2
   3  12  12 7008.09 1405.53   1
  -4  12 -11 5088.34 1952.07  -2
  -3  12 -12 5088.34 1952.07   1
  -3  12 -13 1718.37 1310.90   1
   3  12  13 5698.77 1279.03  -2
   3  12  13 5698.77 1279.03   1
   4 -12  12 2729.77 1954.24  -2
   3 -12  13 2729.77 1954.24   1
  -3  12 -14 310.204 1267.59   1
   3  12  14 1154.30 1219.29  -2
   3  12  14 1154.30 1219.29   1
   4 -12  13 1054.67 1923.37  -2
   3 -12  14 1054.67 1923.37   1
  -3  12 -15 2108.52 1280.65   1
   3  12  15 3774.58 1243.83  -2
   3  12  15 3774.58 1243.83   1
   4 -12  14 3693.66 1820.92  -2
   3 -12  15 3693.66 1820.92   1
  -3  12 -16 2106.80 1147.16   1
   3  12  16 4647.73 1192.17  -2
   3  12  16 4647.73 1192.17   1
   4 -12  15 4930.66 1794.58  -2
   3 -12  16 4930.66 1794.58   1
  -3  12 -17 1221.69 624.628   1
   3  12  17 2374.03 1110.09  -2
   3  12  17 2374.03 1110.09   1
   3 -12  18 4407.90 567.190   1
   3  12  18 9516.36 1043.44  -2
   3  12  18 9516.36 1043.44   1
   3 -12  19 595.177 601.778   1
   3  12  19 206.156 897.095  -2
   3  12  19 206.156 897.095   1
  -3  12 -20-404.935 824.259   1
   3  12  20 199.859 731.773  -2
   3  12  20 199.859 731.773   1
  -3  12 -21 236.746 644.516   1
   3  12  21 631.468 883.196  -2
   3  12  21 631.468 883.196   1
  -3 -13  21-167.331 601.245   1
  -3  13  20 1886.00 436.116   1
  -3  13  19-226.601 504.488   1
  -3  13  18 845.476 576.367   1
  -3 -13  17 1157.42 547.122   1
  -3 -13  16 45.9864 579.193   1
  -3 -13  15 2283.52 750.240   1
  -3  13  14 1781.69 761.686   1
  -3 -13  13 562.090 977.003   1
  -3 -13  12 1681.25 992.303   1
  -3 -13  11 1578.11 606.802   1
  -3  13  10 667.336 573.675   1
  -3 -13   9 1834.04 569.887   1
  -3 -13   8 941.086 513.291   1
  -3  13   7 1439.48 555.545   1
  -3 -13   6 9748.64 690.571   1
  -3 -13   5-66.9368 708.332   1
  -3 -13   4 22170.3 836.509   1
  -3 -13   3 1015.97 552.393   1
  -3 -13   2 7802.82 585.333   1
  -3  13   1 10579.4 713.132   1
  -3 -13   0 372.371 559.775   1
  -3  13  -1 6651.83 614.543   1
  -3  13  -2 525.772 571.374   1
   3  13   3 5820.49 678.716   1
   3  13   4 11459.4 980.943   1
  -3  13  -5 775.416 701.716   1
  -3  13  -6 610.382 496.845   1
   3  13   7 3238.90 566.334   1
   3 -13   8 1935.94 768.641   1
   3  13   8 2671.21 1697.29  -2
   3  13   8 2671.21 1697.29   1
  -4  13  -7 102.595 1670.90  -2
  -3  13  -8 102.595 1670.90   1
   3 -13   9 567.259 783.315   1
   3  13   9 417.544 1708.85  -2
   3  13   9 417.544 1708.85   1
  -4  13  -8 4510.18 1978.41  -2
  -3  13  -9 4510.18 1978.41   1
   3  13  10 2051.28 957.327   1
   3  13  10 2158.26 1811.19  -2
   3  13  10 2158.26 1811.19   1
  -4  13  -9 1864.95 1331.82  -2
  -3  13 -10 1864.95 1331.82   1
   3  13  11 2256.79 1397.85  -2
   3  13  11 2256.79 1397.85   1
   4 -13  10 800.747 1061.23  -2
   3 -13  11 800.747 1061.23   1
   3  13  12 5224.11 1900.16  -2
   3  13  12 5224.11 1900.16   1
  -4  13 -11 4043.06 1288.95  -2
  -3  13 -12 4043.06 1288.95   1
   3  13  13 1268.31 1862.05  -2
   3  13  13 1268.31 1862.05   1
  -4  13 -12 1801.68 1218.02  -2
  -3  13 -13 1801.68 1218.02   1
   3  13  14-870.301 1862.11  -2
   3  13  14-870.301 1862.11   1
   4 -13  13 119.906 1162.61  -2
   3 -13  14 119.906 1162.61   1
  -3  13 -15 2138.37 1192.95   1
   3  13  15 3440.15 1141.06  -2
   3  13  15 3440.15 1141.06   1
   4 -13  14 3576.86 1769.48  -2
   3 -13  15 3576.86 1769.48   1
  -3  13 -16-333.463 1064.77   1
   3  13  16 568.176 1053.05  -2
   3  13  16 568.176 1053.05   1
   4 -13  15 399.610 1588.68  -2
   3 -13  16 399.610 1588.68   1
  -3  13 -17-536.392 744.484   1
   3  13  17 1053.93 1008.26  -2
   3  13  17 1053.93 1008.26   1
  -3  13 -18 247.540 618.253   1
   3  13  18 455.886 894.358  -2
   3  13  18 455.886 894.358   1
  -3  13 -19-72.3725 862.543   1
   3  13  19 375.101 777.495  -2
   3  13  19 375.101 777.495   1
  -3  13 -20 1513.50 370.087   1
  -3 -14  20-133.885 637.194   1
  -3  14  19 545.457 380.625   1
  -3 -14  18 501.359 511.208   1
  -3 -14  17 584.556 575.313   1
  -3 -14  16 163.170 631.124   1
  -3 -14  15 1272.57 890.670   1
  -3 -14  14 1821.65 961.408   1
  -3 -14  13 257.419 974.969   1
  -3 -14  12 1490.18 982.616   1
  -3  14  11 1251.03 876.407   1
  -2 -14  11 814.498 2101.16  -2
  -3 -14  11 814.498 2101.16   1
  -3 -14  10-64.1880 589.003   1
  -3 -14   9 547.126 647.813   1
  -3 -14   8 961.502 579.426   1
  -3 -14   7 1535.97 583.527   1
  -3  14   6 295.075 515.314   1
  -3  14   5 4121.83 472.227   1
  -3 -14   4 6107.66 539.037   1
  -3 -14   3 630.086 499.381   1
  -3 -14   2 4716.06 582.629   1
  -3 -14   1 1015.19 457.364   1
   3  14   0 134.471 495.730   1
  -3  14  -1 261.229 557.689   1
  -3 -14  -2 2833.88 531.312   1
   3  14   3 328.627 509.042   1
  -3  14  -4 584.375 639.081   1
  -3  14  -5 895.957 505.936   1
   3  14   6 2003.18 518.320   1
  -3  14  -7 6810.27 618.228   1
   3  14   8 1070.69 963.484   1
   3  14   8 723.352 1719.74  -2
   3  14   8 723.352 1719.74   1
  -4  14  -7 5135.20 1355.59  -2
  -3  14  -8 5135.20 1355.59   1
   3  14   9 6475.70 975.609   1
   4 -14   8 10409.1 1118.09  -2
   3 -14   9 10409.1 1118.09   1
   3  14  10 272.493 1758.32  -2
   3  14  10 272.493 1758.32   1
  -4  14  -9 1400.05 1266.89  -2
  -3  14 -10 1400.05 1266.89   1
   3  14  11 4097.33 1869.34  -2
   3  14  11 4097.33 1869.34   1
   4 -14  10 1762.13 1205.15  -2
   3 -14  11 1762.13 1205.15   1
   3  14  12 80.6701 1789.30  -2
   3  14  12 80.6701 1789.30   1
   4 -14  11 1159.29 1241.03  -2
   3 -14  12 1159.29 1241.03   1
   3  14  13 11469.7 1869.23  -2
   3  14  13 11469.7 1869.23   1
   4 -14  12 8542.76 1225.29  -2
   3 -14  13 8542.76 1225.29   1
   3  14  14 3877.55 1827.19  -2
   3  14  14 3877.55 1827.19   1
  -4  14 -13 1929.28 1170.44  -2
  -3  14 -14 1929.28 1170.44   1
   3  14  15 1802.48 1675.74  -2
   3  14  15 1802.48 1675.74   1
   4 -14  14 1783.16 1073.31  -2
   3 -14  15 1783.16 1073.31   1
  -3  14 -16 87.8169 955.310   1
   3  14  16 1318.98 1532.81  -2
   3  14  16 1318.98 1532.81   1
  -3  14 -17 151.017 494.869   1
   3  14  17 761.382 1363.29  -2
   3  14  17 761.382 1363.29   1
   3  14  18 582.512 558.741   1
   3  14  18 1979.49 1157.38  -2
   3  14  18 1979.49 1157.38   1
   3  14  19 793.505 479.838   1
  -3  15  19-68.2533 630.183   1
  -2 -16  18-33.8466 911.740  -2
  -3 -15  19-33.8466 911.740   1
  -3  15  18 233.450 778.297   1
  -2 -16  17-213.204 1096.34  -2
  -3 -15  18-213.204 1096.34   1
  -3  15  17 1959.87 948.345   1
  -2 -16  16 1845.08 1281.60  -2
  -3 -15  17 1845.08 1281.60   1
  -3 -15  16 2568.34 760.748   1
  -3 -15  15 2280.72 638.316   1
  -3  15  14 5121.74 921.941   1
  -3 -15  13 2742.93 938.001   1
  -3 -15  12 875.099 937.721   1
  -3 -15  11-244.971 972.519   1
  -3 -15  10 4756.12 795.923   1
  -3  15   9-665.486 901.645   1
  -3  15   8 226.225 897.914   1
  -3 -15   7 685.824 521.734   1
  -3 -15   6 921.176 475.956   1
  -3 -15   5 4082.00 494.734   1
  -3 -15   4 618.336 522.862   1
  -3 -15   3 1601.28 593.469   1
   3  15  -2 695.493 527.561   1
   3  15  -1 5223.37 621.479   1
   3  15   0 10891.9 585.600   1
   3  15   1 920.459 523.545   1
   3  15   2 1815.21 572.333   1
   3  15   3 983.916 597.019   1
   3  15   4 2938.29 562.814   1
   3  15   5 9513.02 574.876   1
   3  15   6 1193.01 536.808   1
   3  15   7 6307.47 1237.36   1
  -4  15  -6 7829.66 1947.29  -2
  -3  15  -7 7829.66 1947.29   1
   3  15   8 4476.15 1218.00   1
  -4  15  -7 11153.0 1955.38  -2
  -3  15  -8 11153.0 1955.38   1
   3  15   9-144.619 1174.16   1
   4 -15   8-299.769 1255.42  -2
   3 -15   9-299.769 1255.42   1
   3  15  10 11881.2 1834.92  -2
   3  15  10 11881.2 1834.92   1
   4 -15   9 9604.36 1309.74  -2
   3 -15  10 9604.36 1309.74   1
   3  15  11-473.417 1253.15   1
  -4  15 -10 776.099 1218.09  -2
  -3  15 -11 776.099 1218.09   1
   3  15  12 824.461 1733.06  -2
   3  15  12 824.461 1733.06   1
  -4  15 -11 3064.63 1224.26  -2
  -3  15 -12 3064.63 1224.26   1
   3  15  13 137.607 1665.02  -2
   3  15  13 137.607 1665.02   1
   4 -15  12 296.929 1107.93  -2
   3 -15  13 296.929 1107.93   1
   3  15  14 21.2431 1130.06   1
  -4  15 -13 2301.93 1052.72  -2
  -3  15 -14 2301.93 1052.72   1
   3  15  15 1459.28 1476.65  -2
   3  15  15 1459.28 1476.65   1
   4 -15  14 289.025 944.227  -2
   3 -15  15 289.025 944.227   1
  -3  15 -16 1744.29 630.705   1
   3  15  16 2854.13 1376.82  -2
   3  15  16 2854.13 1376.82   1
  -3  15 -17 1086.00 519.951   1
   3  15  17 2201.57 1186.01  -2
   3  15  17 2201.57 1186.01   1
   3  15  18 123.768 479.826   1
  -3  16  18-13.7782 625.413   1
  -3  16  17 204.848 765.513   1
  -2 -17  16 1062.90 1049.83  -2
  -3 -16  17 1062.90 1049.83   1
  -3 -16  16-193.762 637.188   1
  -3  16  15 134.599 705.299   1
  -3  16  14 3917.12 805.430   1
  -3 -16  13 156.816 828.685   1
  -3  16  12 9226.99 932.785   1
  -3 -16  11 195.586 893.234   1
  -3 -16  10 1489.57 937.478   1
  -3  16   9 899.224 865.282   1
  -3  16   8-156.314 692.549   1
  -3 -16   7 1058.96 713.467   1
  -3  16   6 795.984 625.987   1
  -3 -16   5 306.339 764.299   1
  -3 -16   4 7196.03 804.744   1
  -3 -16   3 881.526 610.015   1
   3  16  -2 3388.35 620.725   1
   3  16  -1 460.871 599.577   1
  -3 -16   0 304.932 596.128   1
   3  16   1 104.782 545.915   1
   3 -16   2 1123.22 519.015   1
  -3  16  -3 965.297 810.743   1
  -3 -16  -4 5480.19 1012.04   1
  -3 -16  -5-41.7729 980.448   1
   3  16   6 101.085 818.659   1
  -4  16  -5 1263.53 1918.49  -2
  -3  16  -6 1263.53 1918.49   1
   3  16   7-5.71194 1176.56   1
  -4  16  -6 2087.73 1877.44  -2
  -3  16  -7 2087.73 1877.44   1
   3  16   8 967.292 1137.28   1
  -4  16  -7 2642.93 1812.79  -2
  -3  16  -8 2642.93 1812.79   1
   3  16   9 1064.50 1126.90   1
  -4  16  -8 647.857 1809.73  -2
  -3  16  -9 647.857 1809.73   1
   3  16  10 1691.84 1158.31   1
  -4  16  -9 7731.09 1227.52  -2
  -3  16 -10 7731.09 1227.52   1
   3  16  11-333.011 1145.95   1
   4 -16  10 27128.6 1270.15  -2
   3 -16  11 27128.6 1270.15   1
   3  16  12 5418.72 1157.93   1
   4 -16  11 7410.30 1118.86  -2
   3 -16  12 7410.30 1118.86   1
   3  16  13-588.275 1044.36   1
   4 -16  12-277.329 983.721  -2
   3 -16  13-277.329 983.721   1
   3  16  14 3691.40 1019.10   1
   4 -16  13 6785.47 940.180  -2
   3 -16  14 6785.47 940.180   1
  -3  16 -15 317.412 634.364   1
  -4  16 -14 46.2872 1069.20  -2
  -3  16 -15 46.2872 1069.20   1
   3  16  16 182.923 364.487   1
  -3  16 -17-259.864 457.311   1
  -3 -17  16 1111.50 514.780   1
  -3 -17  15 824.333 596.489   1
  -3  17  14 1021.68 676.623   1
  -3  17  13 339.938 721.288   1
  -3 -17  12 388.538 775.371   1
  -3 -17  11-256.055 805.613   1
  -3 -17  10 1912.36 831.577   1
  -3  17   9 788.674 853.480   1
  -3  17   8 1914.83 667.012   1
  -3  17   7 205.627 675.694   1
  -3  17   6 674.603 734.310   1
  -3 -17   5 580.402 750.400   1
  -3 -17   4 1019.54 779.283   1
  -3 -17   3-125.868 770.819   1
  -3  17   2 4514.47 661.960   1
  -3 -17   1 383.953 796.091   1
  -3  17   0 10255.4 884.324   1
  -3 -17  -1 306.791 801.845   1
   3  17   2 6325.99 814.987   1
  -3 -17  -3-225.861 793.390   1
  -3  17  -4 326.250 774.014   1
  -3 -17  -5-37.1154 897.258   1
  -4  17  -4-26.6654 1880.97  -2
  -3  17  -5-26.6654 1880.97   1
  -3 -17  -6 91.2137 892.186   1
  -4  17  -5 446.633 1580.11  -2
  -3  17  -6 446.633 1580.11   1
   3  17   7 30.6380 786.419   1
  -4  17  -6 423.516 1783.12  -2
  -3  17  -7 423.516 1783.12   1
   3  17   8 326.779 1064.03   1
  -4  17  -7 3313.62 1789.47  -2
  -3  17  -8 3313.62 1789.47   1
   3  17   9 3073.11 1046.42   1
  -4  17  -8 3873.85 1719.37  -2
  -3  17  -9 3873.85 1719.37   1
   3  17  10 1497.56 1029.82   1
  -4  17  -9 3861.32 1615.50  -2
  -3  17 -10 3861.32 1615.50   1
   3  17  11 1647.56 750.099   1
  -4  17 -10 1622.44 984.967  -2
  -3  17 -11 1622.44 984.967   1
   3  17  12-93.6653 707.407   1
  -4  17 -11 694.748 903.093  -2
  -3  17 -12 694.748 903.093   1
   3  17  13-4.22410 644.538   1
   4 -17  12 685.005 826.694  -2
   3 -17  13 685.005 826.694   1
   3  17  14 1917.89 483.872   1
  -4  17 -13 3011.37 1061.67  -2
  -3  17 -14 3011.37 1061.67   1
  -3  17 -15 108.304 403.018   1
  -4  17 -14 315.264 855.385  -2
  -3  17 -15 315.264 855.385   1
   3  17  16-32.1241 605.492   1
  -3  18  15 375.900 355.673   1
  -3  18  14 123.407 532.432   1
  -3  18  13 3398.93 631.312   1
  -3  18  12 237.926 655.878   1
  -3 -18  11 1517.66 699.667   1
  -3 -18  10 186.075 718.536   1
  -3 -18   9 1015.98 766.155   1
  -3  18   8 1763.28 617.244   1
  -3  18   7 1008.52 827.880   1
   3  18  -6 362.050 675.774   1
  -3 -18   5 1088.00 715.956   1
  -3 -18   4 326.497 601.817   1
  -3 -18   3 2356.50 607.151   1
  -3 -18   2 832.683 764.257   1
  -3 -18   1-122.175 768.611   1
  -3 -18   0-158.015 766.995   1
  -3  18  -1 420.652 764.039   1
   3  18   2-332.057 751.197   1
   3  18   3 7005.32 809.932   1
  -3 -18  -4 272.942 718.787   1
  -3 -18  -5 2180.04 865.476   1
  -4  18  -4 4314.55 1727.49  -2
  -3  18  -5 4314.55 1727.49   1
   3  18   6 1018.85 1282.96   1
  -4  18  -5 1989.75 1713.18  -2
  -3  18  -6 1989.75 1713.18   1
   3  18   7-20.0468 1178.16   1
  -4  18  -6-336.427 1602.65  -2
  -3  18  -7-336.427 1602.65   1
   3  18   8 3122.19 749.560   1
  -4  18  -7 3060.54 1561.76  -2
  -3  18  -8 3060.54 1561.76   1
   3  18   9 27.5473 684.285   1
  -4  18  -8 1360.25 1475.47  -2
  -3  18  -9 1360.25 1475.47   1
   3  18  10 721.239 669.215   1
  -4  18  -9 275.748 1078.92  -2
  -3  18 -10 275.748 1078.92   1
   3  18  11 1949.06 635.656   1
  -4  18 -10 5864.90 1298.31  -2
  -3  18 -11 5864.90 1298.31   1
   3  18  12 119.096 581.508   1
  -4  18 -11 199.358 1111.61  -2
  -3  18 -12 199.358 1111.61   1
   3  18  13 2934.74 427.482   1
  -4  18 -12 4172.60 982.607  -2
  -3  18 -13 4172.60 982.607   1
   3  18  14 760.224 467.824   1
  -3 -19  13-67.4144 354.176   1
  -3 -19  12 58.6764 412.957   1
  -3  19  11 854.719 449.915   1
  -3 -19  10 78.4506 483.532   1
  -3 -19   9 959.755 510.404   1
  -3 -19   8 372.666 692.748   1
  -3 -19   7 15.3316 571.163   1
  -3  19   6 1628.95 553.588   1
  -3  19   5 582.199 512.505   1
  -3  19   4 108.506 524.106   1
  -3  19   3 128.348 684.440   1
   3  19  -2 218.731 694.969   1
  -3 -19   1 5895.28 731.251   1
   3  19   0-93.4653 689.488   1
  -3 -19  -1 8824.14 756.627   1
  -3 -19  -2 730.055 698.165   1
  -3  19  -3 581.266 680.843   1
  -3 -19  -4 4311.85 671.820   1
  -3 -19  -5 720.616 753.456   1
  -4  19  -4 598.656 1518.80  -2
  -3  19  -5 598.656 1518.80   1
   3  19   6 3601.22 1136.27   1
  -4  19  -5 4451.03 1465.14  -2
  -3  19  -6 4451.03 1465.14   1
   3  19   7-443.787 1056.81   1
  -4  19  -6 2454.21 1406.99  -2
  -3  19  -7 2454.21 1406.99   1
   3  19   8 2278.20 1028.86   1
  -4  19  -7 1445.88 1304.92  -2
  -3  19  -8 1445.88 1304.92   1
   3  19   9 1782.90 971.919   1
  -4  19  -8 5283.90 1267.45  -2
  -3  19  -9 5283.90 1267.45   1
   3  19  10 244.648 528.666   1
  -4  19  -9 684.349 1097.10  -2
  -3  19 -10 684.349 1097.10   1
   3  19  11 226.901 499.789   1
  -4  19 -10 1070.49 995.042  -2
  -3  19 -11 1070.49 995.042   1
   3  19  12-128.315 667.017   1
  -4  19 -11-4.60743 810.944  -2
  -3  19 -12-4.60743 810.944   1
  -3 -20  11 89.9079 624.716   1
  -3 -20  10 478.261 477.784   1
  -3 -20   9 3828.33 539.774   1
  -3 -20   8 874.582 552.250   1
  -3 -20   7 3111.79 471.961   1
  -3 -20   6 1293.19 480.543   1
  -3  20   5 978.891 523.407   1
  -3  20   4 718.989 648.298   1
  -3  20   3 2006.27 587.117   1
  -3 -20   2 1003.95 595.312   1
  -3 -20   1 313.363 607.340   1
  -3 -20   0 876.544 612.794   1
  -3  20  -1 699.492 594.094   1
   3  20   2 869.419 593.281   1
   3  20   3 1799.23 588.267   1
  -3 -20  -4 762.627 566.456   1
  -3  20  -5-121.406 691.411   1
   3  20   6 83.7357 954.112   1
  -4  20  -5 2388.80 1195.10  -2
  -3  20  -6 2388.80 1195.10   1
   3  20   7 2081.18 907.352   1
  -4  20  -6 3390.48 1126.52  -2
  -3  20  -7 3390.48 1126.52   1
   3  20   8 486.258 825.091   1
  -4  20  -7 1171.32 1032.86  -2
  -3  20  -8 1171.32 1032.86   1
   3  20   9 1158.05 759.813   1
  -4  20  -8 1218.74 931.497  -2
  -3  20  -9 1218.74 931.497   1
   3  20  10 1658.65 661.907   1
  -4  20  -9 4850.26 833.169  -2
  -3  20 -10 4850.26 833.169   1
  -3 -21   7 839.074 681.723   1
  -3 -21   6-12.2173 746.327   1
  -3 -21   5 1368.63 511.015   1
  -3 -21   4 155.074 415.648   1
  -3 -21   3 234.080 436.066   1
  -3 -21   2 601.798 394.353   1
  -3  21   1 281.117 566.446   1
   3  21   0 2054.38 595.235   1
   3  21   1 181.663 581.692   1
   3  21   2 1460.19 600.183   1
  -3  21  -3 960.935 573.682   1
  -3  21  -4-27.5537 753.361   1
   2  21   5 266.094 1113.64  -2
   3  21   4 266.094 1113.64   1
  -3  21  -5 5670.73 563.024   1
   3  21   6 155.100 728.116   1
  -4  21  -5 605.163 878.507  -2
  -3  21  -6 605.163 878.507   1
   3  21   7 1967.83 688.408   1
  -4  21  -6 2120.34 810.393  -2
  -3  21  -7 2120.34 810.393   1
  -4   0  24 1598.77 795.762   1
  -3  -1  24 4044.75 1388.02  -2
  -4   0  24 4044.75 1388.02   1
  -4   0  22 95.5976 659.565   1
  -4   0  20 8524.65 935.736   1
  -4   0  18 12533.7 988.302   1
  -4   0  16 1335.15 1297.35   1
  -4   0  14 324.346 1074.57   1
  -4   0  12 1239.47 914.479   1
  -4   0  10 5459.97 790.690   1
  -4   0   8 26040.0 770.669   1
  -4   0   6 1141.92 226.625   1
  -4   0   4 264526. 650.962   1
   4   0  -2 5233.05 268.261   1
  -4   0   0 99026.4 415.825   1
  -4   0  -2 2557.00 256.637   1
  -4   0  -4 1077.18 212.276   1
  -4   0  -6 14439.3 693.161   1
   4   0   8 35828.9 1437.86  -2
   4   0   8 35828.9 1437.86   1
   4   0  10 4334.01 983.385   1
   4   0  12 1322.32 735.120   1
   4   0  14 9071.58 904.048   1
  -4   0 -16 16103.0 723.585   1
   4   0  16 29574.6 2150.72  -2
   4   0  16 29574.6 2150.72   1
   4   0  18 342.857 608.112   1
   4   0  20 1733.41 916.977   1
   4   0  22 366.517 738.018   1
   4   0  24 433.132 524.750   1
  -4   1  26 18.5378 606.858   1
  -4   1  25 1114.08 850.343   1
  -3  -2  25 2588.88 1022.26  -2
  -4  -1  25 2588.88 1022.26   1
  -4   1  24 307.903 630.179   1
  -3  -2  24 493.594 1293.08  -2
  -4  -1  24 493.594 1293.08   1
  -4   1  23 279.215 452.613   1
  -4   1  22 2821.11 511.052   1
  -4  -1  21 343.432 484.219   1
  -4  -1  20 22.5349 718.827   1
  -4   1  19 3103.26 591.176   1
  -4   1  18 185.378 581.372   1
  -4  -1  17-224.373 541.684   1
  -4  -1  16 346.722 878.301   1
  -4  -1  15 897.110 805.059   1
  -4  -1  14 3639.93 817.374   1
  -4   1  13 1173.19 665.068   1
  -4  -1  12 5022.31 654.030   1
  -4   1  11 1992.16 616.101   1
  -4   1  10 681.620 552.586   1
  -4  -1   9 1523.66 518.170   1
  -4   1   8 3258.05 366.810   1
  -4   1   7 16204.3 350.351   1
   4  -1  -6 26283.6 267.309   1
   4   1  -5 12293.9 214.183   1
   4   1  -4 4719.51 187.337   1
  -4   1   3 35664.4 252.518   1
  -4   1   2 75097.6 301.384   1
   4   1  -1 102227. 319.557   1
  -4   1   0 44533.1 256.253   1
  -4  -1  -1 36880.3 238.558   1
  -4  -1  -2 36490.3 265.140   1
   4   1   3 410.284 202.941   1
   4   1   4 958.149 257.138   1
   4  -1   5 1252.08 252.506   1
   4   1   5 2217.19 698.252  -2
   4   1   5 2217.19 698.252   1
  -4   1  -6 1485.22 355.585   1
   4   1   6 2270.70 1075.34  -2
   4   1   6 2270.70 1075.34   1
   4  -1   7 1611.07 404.051   1
   4   1   7 2898.38 1130.28  -2
   4   1   7 2898.38 1130.28   1
   4  -1   8 3157.00 517.666   1
   4   1   8 5603.38 1212.32  -2
   4   1   8 5603.38 1212.32   1
   4  -1   9 1330.76 889.737   1
   4   1   9 3191.90 1289.98  -2
   4   1   9 3191.90 1289.98   1
   4   1  10 18728.9 797.638   1
   4   1  11-78.8781 674.400   1
   4  -1  12 3199.37 609.197   1
   4   1  12 5252.37 1094.44  -2
   4   1  12 5252.37 1094.44   1
   4   1  13 111.928 753.505   1
   4  -1  13-415.086 1162.51  -2
   4  -1  13-415.086 1162.51   1
   4   1  14 752.074 656.098   1
   4   1  14 93.7001 1485.12  -2
   4   1  14 93.7001 1485.12   1
   4   1  15 1845.10 616.787   1
  -4   1 -16 656.045 491.771   1
   4  -1  16 1239.49 1341.11  -2
   4  -1  16 1239.49 1341.11   1
  -4  -1 -17 1968.21 470.861   1
   4  -1  17 4413.54 1436.21  -2
   4  -1  17 4413.54 1436.21   1
  -4  -1 -18 5851.61 496.037   1
   4   1  18 12338.6 2095.76  -2
   4   1  18 12338.6 2095.76   1
   4   1  19 2044.43 585.733   1
   4   1  20 85.9225 557.313   1
   4  -1  21 170.905 578.021   1
   4   1  21-4.44368 1481.35  -2
   4   1  21-4.44368 1481.35   1
   4   1  22 532.804 535.468   1
   4   1  22 448.534 1277.94  -2
   4   1  22 448.534 1277.94   1
   4  -1  23 40.7067 394.357   1
   4   1  24 277.368 425.911   1
  -4   2  26 433.904 610.785   1
  -4   2  25 620.042 490.521   1
  -3  -3  25 1177.20 908.245  -2
  -4  -2  25 1177.20 908.245   1
  -4  -2  24-127.287 571.314   1
  -3  -3  24-656.588 1150.68  -2
  -4  -2  24-656.588 1150.68   1
  -4   1  24 893.522 1355.80  -2
  -4   2  24 893.522 1355.80   1
  -4   2  23-37.1830 748.086   1
  -3  -3  23 1193.47 981.155  -2
  -4  -2  23 1193.47 981.155   1
  -4   1  23 1740.05 1331.28  -2
  -4   2  23 1740.05 1331.28   1
  -4   2  22-485.012 793.609   1
  -3  -3  22 2242.53 1107.97  -2
  -4  -2  22 2242.53 1107.97   1
  -4   1  22 3015.31 1522.92  -2
  -4   2  22 3015.31 1522.92   1
  -4  -2  21 2210.22 1145.29   1
  -4   2  20 25.6469 882.136   1
  -4   2  19 8231.79 583.810   1
  -4  -2  18 655.115 533.374   1
  -4  -2  17 7284.02 558.564   1
  -4   2  16 8348.97 967.789   1
  -4   2  15 38.2126 849.864   1
  -4   2  14 775.820 767.436   1
  -4  -2  13 11817.3 799.258   1
  -4   2  12 1386.31 651.615   1
  -4  -2  11 4328.51 633.229   1
  -4  -2  10 899.392 567.477   1
  -4   2   9 1354.28 440.955   1
  -4   2   8 929.038 402.283   1
   4  -2  -7 16653.4 414.268   1
  -4   2   6 2141.35 245.614   1
  -4   2   5 2874.43 219.019   1
   4   2  -4 17326.1 260.320   1
   4   2  -3 885.552 194.392   1
  -4   2   2 18095.5 214.811   1
  -4  -2   1 457.582 165.145   1
   4   2   0 13430.8 274.674   1
  -4  -2  -1 24665.9 256.158   1
  -4  -2  -2 2717.94 145.974   1
   4  -2   3 8636.55 250.384   1
  -4  -2  -3 17446.3 957.662  -2
  -4  -2  -3 17446.3 957.662   1
  -4  -2  -4 26080.8 379.444   1
  -4  -2  -4 53261.6 1186.38  -2
  -4  -2  -4 53261.6 1186.38   1
   4  -2   5 7907.19 370.828   1
  -4  -2  -5 14882.5 827.429  -2
  -4  -2  -5 14882.5 827.429   1
   4  -2   6 5393.57 443.442   1
   4   2   6 9519.94 670.980  -2
   4   2   6 9519.94 670.980   1
   4  -2   7 4282.43 494.186   1
  -4  -2  -7 7295.83 963.025  -2
  -4  -2  -7 7295.83 963.025   1
  -4   2  -8 88.8483 539.391   1
   4   2   8-73.9694 1215.58  -2
   4   2   8-73.9694 1215.58   1
  -4   2  -9 2052.98 597.638   1
   4   2   9 4775.19 1304.92  -2
   4   2   9 4775.19 1304.92   1
   4  -2  10 47.4151 625.008   1
   4   2  10 230.180 1342.84  -2
   4   2  10 230.180 1342.84   1
   4  -2  11 625.353 674.718   1
   4   2  11 1640.82 1380.55  -2
   4   2  11 1640.82 1380.55   1
   4  -2  12 2089.04 609.421   1
   4   2  12 4855.39 1562.61  -2
   4   2  12 4855.39 1562.61   1
   4   2  13 16301.6 742.644   1
   4   2  13 29415.6 1894.24  -2
   4   2  13 29415.6 1894.24   1
   4  -2  14 6756.22 713.780   1
   4   2  14 11311.9 1772.36  -2
   4   2  14 11311.9 1772.36   1
  -4   2 -15 1560.94 628.371   1
   4   2  15 1754.52 1828.23  -2
   4   2  15 1754.52 1828.23   1
  -4   2 -16 491.500 459.552   1
   4   2  16 155.822 1900.52  -2
   4   2  16 155.822 1900.52   1
  -4   2 -17 929.761 492.831   1
   4   2  17 2764.38 1955.46  -2
   4   2  17 2764.38 1955.46   1
  -4   2 -18 39.3419 497.607   1
   4   2  18 51.4824 1699.46  -2
   4   2  18 51.4824 1699.46   1
  -4   2 -19 519.857 530.394   1
   4  -2  20 351.012 559.695   1
   4   2  21 2587.48 599.069   1
   4   2  21 6253.70 1521.59  -2
   4   2  21 6253.70 1521.59   1
   4   2  22 283.408 532.812   1
   4   2  22 116.930 1321.74  -2
   4   2  22 116.930 1321.74   1
   4  -2  23-150.664 448.463   1
   4   2  23 634.321 1100.13  -2
   4   2  23 634.321 1100.13   1
   4  -2  24 171.890 425.273   1
   4   2  24 427.295 846.160  -2
   4   2  24 427.295 846.160   1
   4  -2  25 253.004 542.340   1
  -4  -3  25 223.150 573.243   1
  -4   2  25-338.173 1087.88  -2
  -4   3  25-338.173 1087.88   1
  -4  -3  24 415.424 760.312   1
  -3  -4  24 448.520 711.047  -2
  -4  -3  24 448.520 711.047   1
  -4   2  24 830.441 869.591  -2
  -4   3  24 830.441 869.591   1
  -4  -3  23 2601.45 956.018   1
  -3  -4  23 2685.84 956.017  -2
  -4  -3  23 2685.84 956.017   1
  -4   2  23 3497.32 1041.87  -2
  -4   3  23 3497.32 1041.87   1
  -4  -3  22 1183.63 1081.46   1
  -3  -4  22 5309.88 1505.34  -2
  -4  -3  22 5309.88 1505.34   1
  -4   2  22 2079.52 1178.81  -2
  -4   3  22 2079.52 1178.81   1
  -4   3  21 89.2263 880.236   1
  -3  -4  21-110.092 1581.94  -2
  -4  -3  21-110.092 1581.94   1
  -4   3  20 986.010 838.405   1
  -4   3  19 606.265 636.090   1
  -4   3  18 1623.89 468.180   1
  -4   3  17 104.944 461.222   1
  -4   3  16 3170.18 622.177   1
  -4  -3  15 4639.18 817.847   1
  -4  -3  14 248.128 767.016   1
  -4   3  13 17983.6 854.825   1
  -4  -3  12 2777.26 681.157   1
  -4  -3  11 758.965 604.546   1
  -4   3  10 6878.91 514.137   1
  -4  -3   9 5531.27 457.203   1
  -4   3   8 11366.2 452.477   1
  -4   3   7 3420.93 386.596   1
  -4  -3   6 301.939 249.035   1
   4   3  -5 3405.58 251.744   1
  -4   3   4 3058.85 229.254   1
  -4   3   3 13024.2 301.423   1
  -4   3   2 18597.3 241.800   1
   4   3  -1 442.123 173.890   1
  -4   3   0 72897.7 380.264   1
   4  -3   1 33273.2 251.854   1
   4   3   2 78328.7 372.457   1
   4  -3   3 1147.41 226.980   1
  -4  -3  -3 2027.77 991.213  -2
  -4  -3  -3 2027.77 991.213   1
  -4  -3  -4 10211.9 329.787   1
   4   3   4 20567.5 777.536  -2
   4   3   4 20567.5 777.536   1
   4  -3   5 625.265 431.272   1
  -4  -3  -5 1665.07 601.118  -2
  -4  -3  -5 1665.07 601.118   1
   4  -3   6 45362.8 702.978   1
   4   3   6 83410.0 938.028  -2
   4   3   6 83410.0 938.028   1
  -4   3  -7 1861.85 529.449   1
   4   3   7 3185.80 772.760  -2
   4   3   7 3185.80 772.760   1
   4  -3   8 1427.59 558.249   1
   4   3   8 2112.53 1208.90  -2
   4   3   8 2112.53 1208.90   1
  -4   3  -9 1996.87 795.947   1
   4   3   9 3586.53 1272.15  -2
   4   3   9 3586.53 1272.15   1
  -4   3 -10 86.9875 881.665   1
   4   3  10 193.949 840.857  -2
   4   3  10 193.949 840.857   1
  -4   3 -11 293.491 936.049   1
   4   3  11 1598.44 1439.54  -2
   4   3  11 1598.44 1439.54   1
   4  -3  12 5283.78 760.364   1
   4   3  12 10966.0 1136.10  -2
   4   3  12 10966.0 1136.10   1
   4  -3  13 213.789 767.610   1
   4   3  13-150.495 1133.11  -2
   4   3  13-150.495 1133.11   1
   4  -3  14 774.770 822.897   1
   4   3  14 1992.90 1198.68  -2
   4   3  14 1992.90 1198.68   1
  -4   3 -15 2271.06 520.732   1
   4   3  15 4018.76 1063.92  -2
   4   3  15 4018.76 1063.92   1
  -4   3 -16 1415.42 481.296   1
   4   3  16 4041.35 1414.06  -2
   4   3  16 4041.35 1414.06   1
   4   3  17 531.916 495.384   1
   4   3  17-73.7725 1880.76  -2
   4   3  17-73.7725 1880.76   1
  -4   3 -18 973.909 585.071   1
   4   3  19 3697.07 588.777   1
  -4   3 -20 1176.15 506.690   1
   4   3  20 3280.74 1791.37  -2
   4   3  20 3280.74 1791.37   1
   4  -3  21 133.441 503.211   1
   4   3  21 16.5059 1395.52  -2
   4   3  21 16.5059 1395.52   1
   4  -3  22 3443.26 538.466   1
   4   3  22 7194.20 1413.85  -2
   4   3  22 7194.20 1413.85   1
   4  -3  23 347.542 485.176   1
   4   3  23-10.8706 1155.10  -2
   4   3  23-10.8706 1155.10   1
   4  -3  24 694.731 405.801   1
   4   3  24 1316.74 880.175  -2
   4   3  24 1316.74 880.175   1
  -4  -4  25 253.759 558.089   1
  -4   3  25 290.144 665.347  -2
  -4   4  25 290.144 665.347   1
  -4  -4  24 240.829 752.294   1
  -3  -5  24 1804.48 1095.46  -2
  -4  -4  24 1804.48 1095.46   1
  -4   3  24 215.057 867.607  -2
  -4   4  24 215.057 867.607   1
  -4  -4  23 263.821 958.864   1
  -3  -5  23 1080.92 1355.31  -2
  -4  -4  23 1080.92 1355.31   1
  -4   3  23 2507.59 1051.92  -2
  -4   4  23 2507.59 1051.92   1
  -4  -4  22-10.9035 1070.40   1
  -4   3  22 997.334 1148.27  -2
  -4   4  22 997.334 1148.27   1
  -4   4  21 639.001 716.595   1
  -4   4  20 3198.85 724.419   1
  -4   4  19 392.015 731.135   1
  -4   4  18 14.8531 489.630   1
  -4   4  17 125.359 479.501   1
  -4   4  16 3236.72 476.187   1
  -4   4  15 10930.4 739.889   1
  -4   4  14 13441.1 715.146   1
  -4   4  13 723.907 709.772   1
  -4  -4  12 11261.1 742.948   1
  -4   4  11 11764.9 557.325   1
  -4   4  10 6191.35 444.888   1
  -4   4   9 143.990 394.184   1
  -4   4   8 393.907 322.214   1
  -4   4   7 729.130 298.953   1
  -4   4   6 2976.00 267.385   1
  -4   4   5 24926.2 309.733   1
  -4   4   4 4452.24 238.835   1
  -4  -4   3 245.933 212.738   1
  -4  -4   2 907.216 192.983   1
  -4  -4   1 991.490 159.552   1
  -4  -4   0 2127.49 170.411   1
   4   4   1 939.126 175.015   1
   4   4   2 33782.9 275.904   1
  -4  -4  -3 1143.29 253.222   1
   4  -4   4 13479.1 370.515   1
  -4  -4  -4 27349.5 753.082  -2
  -4  -4  -4 27349.5 753.082   1
   4  -4   5 128.797 587.556   1
  -4  -4  -5 469.744 679.684  -2
  -4  -4  -5 469.744 679.684   1
  -4   4  -6 28986.6 952.715   1
  -4  -4  -6 52446.7 983.938  -2
  -4  -4  -6 52446.7 983.938   1
  -4   4  -7 6424.55 796.703   1
   4   4   7 10593.1 808.448  -2
   4   4   7 10593.1 808.448   1
  -4   4  -8 25135.6 1033.87   1
   4   4   8 45620.9 1064.40  -2
   4   4   8 45620.9 1064.40   1
  -4   4  -9 5521.79 910.507   1
   4   4   9 13782.4 1417.30  -2
   4   4   9 13782.4 1417.30   1
  -4   4 -10 3934.91 947.798   1
   4   4  10 8902.00 1513.87  -2
   4   4  10 8902.00 1513.87   1
   4  -4  11 16660.8 828.413   1
   4   4  11 33037.8 970.465  -2
   4   4  11 33037.8 970.465   1
   4  -4  12 6388.70 807.999   1
   4   4  12 12135.0 1160.94  -2
   4   4  12 12135.0 1160.94   1
   4  -4  13-22.3338 779.705   1
   4   4  13 577.759 1111.15  -2
   4   4  13 577.759 1111.15   1
   4  -4  14 50.5226 828.698   1
   4   4  14-390.866 1183.13  -2
   4   4  14-390.866 1183.13   1
   4  -4  15 402.017 540.244   1
   4   4  15 1227.21 921.878  -2
   4   4  15 1227.21 921.878   1
  -4   4 -16 237.917 515.226   1
   4   4  16-105.494 1099.64  -2
   4   4  16-105.494 1099.64   1
  -4   4 -17 588.644 533.275   1
   4   4  17 2169.29 2154.47  -2
   4   4  17 2169.29 2154.47   1
   4   4  18 967.482 645.057   1
   4   4  18 2302.80 2191.70  -2
   4   4  18 2302.80 2191.70   1
  -4   4 -19 794.251 566.570   1
  -4   4 -20 218.933 542.575   1
   4   4  20-28.5124 1735.49  -2
   4   4  20-28.5124 1735.49   1
   4   4  21 1241.35 487.725   1
   4   4  21 2581.13 1580.59  -2
   4   4  21 2581.13 1580.59   1
   4  -4  22 371.467 567.137   1
   4   4  22 837.992 1400.88  -2
   4   4  22 837.992 1400.88   1
   4  -4  23 88.2520 478.708   1
   4   4  23 325.279 1145.98  -2
   4   4  23 325.279 1145.98   1
   4  -4  24 459.194 388.501   1
   4   4  24 1119.74 882.580  -2
   4   4  24 1119.74 882.580   1
  -4   5  25-48.5685 464.390   1
  -4   5  24 678.195 606.965   1
  -3  -6  24 510.770 732.239  -2
  -4  -5  24 510.770 732.239   1
  -4   5  23-113.484 750.321   1
  -3  -6  23 128.265 1300.33  -2
  -4  -5  23 128.265 1300.33   1
  -4   5  22 346.713 661.693   1
  -4   5  21 861.718 709.567   1
  -4   5  20 1605.35 639.358   1
  -4   5  19 6420.36 781.487   1
  -4  -5  18 231.140 521.472   1
  -4   5  17 12567.8 619.298   1
  -4   5  16 1414.07 501.772   1
  -4  -5  15 335.126 660.317   1
  -4   5  14 205.362 618.092   1
  -4  -5  13 11980.0 665.465   1
  -4  -5  12 96.1983 492.143   1
  -4  -5  11 15191.0 478.194   1
  -4   5  10 3244.35 389.133   1
  -4   5   9 31.9357 308.661   1
  -4   5   8 6104.97 320.468   1
  -4   5   7 497.031 262.959   1
  -4   5   6 4846.02 287.915   1
  -4  -5   5 1643.90 269.280   1
  -4  -5   4 1407.20 240.057   1
  -4   5   3 2473.90 233.662   1
  -4  -5   2 1408.81 190.803   1
   4  -5  -1 3980.95 228.246   1
  -4  -5   0 4080.54 197.664   1
   4   5   1 6529.51 222.525   1
   4   5   2 622.976 224.378   1
  -4  -5  -3 728.236 285.592   1
   4   5   4 1463.92 330.157   1
  -4   5  -5 4565.33 418.010   1
  -4  -5  -5 7325.56 777.408  -2
  -4  -5  -5 7325.56 777.408   1
  -4   5  -6 1294.18 772.043   1
  -4  -5  -6 3030.80 764.381  -2
  -4  -5  -6 3030.80 764.381   1
  -4   5  -7 80100.5 1402.34   1
   4   5   7 152310. 1512.21  -2
   4   5   7 152310. 1512.21   1
  -4   5  -8-30.3116 835.249   1
   4   5   8 523.352 1285.25  -2
   4   5   8 523.352 1285.25   1
  -4   5  -9 33406.9 1228.85   1
   4   5   9 69833.2 2018.53  -2
   4   5   9 69833.2 2018.53   1
   4  -5  10 636.685 647.035   1
   4   5  10-93.6314 1427.09  -2
   4   5  10-93.6314 1427.09   1
   4  -5  11 922.124 705.687   1
   4   5  11 929.437 794.606  -2
   4   5  11 929.437 794.606   1
   4  -5  12 541.413 756.101   1
   4   5  12 151.279 714.750  -2
   4   5  12 151.279 714.750   1
   4  -5  13 767.637 793.225   1
   4   5  13 1484.17 868.296  -2
   4   5  13 1484.17 868.296   1
   4  -5  14 498.681 858.793   1
   4   5  14 570.324 1746.17  -2
   4   5  14 570.324 1746.17   1
   4  -5  15 275.921 556.623   1
   4   5  15 323.043 951.156  -2
   4   5  15 323.043 951.156   1
  -4   5 -16 1561.72 583.938   1
   4   5  16 2842.22 1134.36  -2
   4   5  16 2842.22 1134.36   1
  -4   5 -17 824.805 572.102   1
   4   5  17 1523.45 1438.68  -2
   4   5  17 1523.45 1438.68   1
  -4   5 -18 35.7319 726.693   1
   4   5  18-340.731 1441.49  -2
   4   5  18-340.731 1441.49   1
  -4   5 -19-42.0097 619.082   1
   4   5  19 831.156 2066.88  -2
   4   5  19 831.156 2066.88   1
  -4   5 -20 237.172 571.066   1
   4   5  20 1213.95 1748.11  -2
   4   5  20 1213.95 1748.11   1
  -4   5 -21 4080.78 501.147   1
   4   5  21 9404.93 1675.06  -2
   4   5  21 9404.93 1675.06   1
   4  -5  22 248.922 539.242   1
   4   5  22-92.5138 1385.61  -2
   4   5  22-92.5138 1385.61   1
   4  -5  23 5766.20 496.702   1
   4   5  23 14147.1 1255.90  -2
   4   5  23 14147.1 1255.90   1
   4  -5  24 137.848 645.126   1
   4   5  24 911.998 857.794  -2
   4   5  24 911.998 857.794   1
  -4   6  25 899.457 624.397   1
  -4   6  24 547.306 579.564   1
  -3  -7  24 710.999 690.878  -2
  -4  -6  24 710.999 690.878   1
  -4   6  23 28.0612 718.782   1
  -3  -7  23 1142.33 1191.74  -2
  -4  -6  23 1142.33 1191.74   1
  -4   6  22 420.996 818.315   1
  -3  -7  22 318.200 1271.87  -2
  -4  -6  22 318.200 1271.87   1
  -4   6  21 3355.17 886.320   1
  -4   6  20 314.478 625.478   1
  -4   6  19 2987.54 663.809   1
  -4   6  18 93.1664 906.955   1
  -4  -6  17 973.101 629.909   1
  -4   6  16 989.514 538.188   1
  -4   6  15 12337.4 540.919   1
  -4  -6  14 235.658 605.353   1
  -4  -6  13 9067.06 579.572   1
  -4   6  12 3217.37 513.598   1
  -4   6  11 2668.73 417.963   1
  -4   6  10 1299.23 333.926   1
  -4  -6   9 3754.83 333.480   1
  -4   6   8 899.078 281.237   1
  -4   6   7 5580.07 315.163   1
  -4  -6   6 927.097 280.905   1
  -4   6   5 21623.7 328.473   1
  -4   6   4 21270.7 358.084   1
  -4   6   3 193.743 260.409   1
  -4  -6   2-44.6397 312.833   1
  -4  -6   1 6182.12 312.247   1
  -4   6   0 2150.98 285.917   1
   4   6   1 1032.18 304.409   1
  -4   6  -2 3773.81 304.824   1
   4   6   3 23017.9 525.319   1
   4   6   4 11020.8 474.281   1
  -4   6  -5 7952.91 587.176   1
   4   6   5 15985.3 1260.27  -2
   4   6   5 15985.3 1260.27   1
  -4   6  -6 7958.69 887.205   1
  -4  -6  -6 15507.2 852.721  -2
  -4  -6  -6 15507.2 852.721   1
  -4   6  -7 2288.26 885.867   1
  -4  -6  -7 3049.61 810.829  -2
  -4  -6  -7 3049.61 810.829   1
  -4   6  -8 460.990 881.028   1
   4   6   8 1107.45 1300.00  -2
   4   6   8 1107.45 1300.00   1
  -4   6  -9 25916.5 1186.67   1
   4   6   9 53019.2 1918.44  -2
   4   6   9 53019.2 1918.44   1
   4  -6  10 2586.50 694.048   1
   4   6  10 5082.87 1510.93  -2
   4   6  10 5082.87 1510.93   1
   4  -6  11 4884.84 757.039   1
   4   6  11 9709.70 1137.00  -2
   4   6  11 9709.70 1137.00   1
   4  -6  12 39.6453 756.872   1
   4   6  12 23.3290 1111.37  -2
   4   6  12 23.3290 1111.37   1
   4  -6  13-103.880 811.807   1
   4   6  13 276.748 1141.39  -2
   4   6  13 276.748 1141.39   1
  -4   6 -14-12.3280 898.693   1
   4   6  14 1265.02 932.815  -2
   4   6  14 1265.02 932.815   1
   5  -6  13-477.514 1754.33  -2
   4  -6  14-477.514 1754.33   1
  -4   6 -15 357.124 508.365   1
   4   6  15 443.514 824.985  -2
   4   6  15 443.514 824.985   1
  -4   6 -16 3976.72 586.442   1
   4   6  16 7942.56 1460.43  -2
   4   6  16 7942.56 1460.43   1
  -4   6 -17 809.746 735.253   1
   4   6  17 1008.55 1492.08  -2
   4   6  17 1008.55 1492.08   1
  -4   6 -18 341.595 730.452   1
   4   6  18-184.032 1968.32  -2
   4   6  18-184.032 1968.32   1
  -4   6 -19 994.896 677.181   1
   4   6  19 2258.01 1367.19  -2
   4   6  19 2258.01 1367.19   1
  -4   6 -20 155.348 644.046   1
   4   6  20 913.175 1250.26  -2
   4   6  20 913.175 1250.26   1
  -4   6 -21 1557.19 720.143   1
   4   6  21 3706.48 1111.07  -2
   4   6  21 3706.48 1111.07   1
   4  -6  22-225.044 528.947   1
   4   6  22 371.741 1356.37  -2
   4   6  22 371.741 1356.37   1
   4  -6  23 63.1526 498.685   1
   4   6  23 452.626 1095.77  -2
   4   6  23 452.626 1095.77   1
   4  -6  24 321.396 582.132   1
   4   6  24 307.756 788.826  -2
   4   6  24 307.756 788.826   1
  -4   7  24 317.931 529.604   1
  -3  -8  24 1076.77 635.657  -2
  -4  -7  24 1076.77 635.657   1
  -4   7  23 2017.70 676.833   1
  -3  -8  23 2726.77 1137.73  -2
  -4  -7  23 2726.77 1137.73   1
  -4   7  22 967.825 790.620   1
  -3  -8  22 2545.89 1364.26  -2
  -4  -7  22 2545.89 1364.26   1
  -4   7  21 1604.10 895.317   1
  -3  -8  21 838.534 1514.28  -2
  -4  -7  21 838.534 1514.28   1
  -4   7  20 6671.01 656.568   1
  -4  -7  19 1376.62 643.425   1
  -4   7  18 9829.93 843.396   1
  -4   7  17 1413.68 660.317   1
  -4   7  16 2318.25 632.171   1
  -4   7  15 391.780 689.624   1
  -4   7  14 923.714 806.082   1
   4   7 -13 445.845 823.980   1
   4   7 -12 3027.16 798.610   1
  -4   7  11-7.89312 456.981   1
  -4  -7  10 253.395 358.092   1
  -4   7   9 14053.2 449.498   1
  -4   7   8 4001.95 381.185   1
  -4  -7   7 34995.8 495.529   1
  -4   7   6 11627.3 355.928   1
  -4  -7   5 1495.76 307.709   1
  -4   7   4 1383.00 295.136   1
  -4   7   3 9923.90 322.060   1
  -4  -7   2 1346.51 317.771   1
  -4  -7   1 576.708 308.955   1
  -4   7   0 6168.27 328.892   1
  -4   7  -1-4.82647 329.018   1
   4   7   2 1885.27 346.605   1
  -4   7  -3 4148.76 359.558   1
   4   7   4 1616.50 446.310   1
   4   7   5 152.540 453.534   1
  -4   7  -6 20823.7 708.194   1
   4   7   6 40151.9 1021.03  -2
   4   7   6 40151.9 1021.03   1
  -4   7  -7 3418.41 608.351   1
   4   7   7 7672.30 1378.76  -2
   4   7   7 7672.30 1378.76   1
  -4   7  -8 13463.9 1068.30   1
   4   7   8 24432.8 1536.57  -2
   4   7   8 24432.8 1536.57   1
   4  -7   9 4603.81 682.254   1
   4   7   9 8583.21 1508.02  -2
   4   7   9 8583.21 1508.02   1
   4  -7  10 578.761 696.086   1
   4   7  10 1392.30 1534.65  -2
   4   7  10 1392.30 1534.65   1
   4  -7  11 969.768 741.443   1
   4   7  11 1759.56 1133.67  -2
   4   7  11 1759.56 1133.67   1
   4  -7  12 250.986 754.171   1
   4   7  12 567.477 1172.42  -2
   4   7  12 567.477 1172.42   1
  -4   7 -13 461.610 890.636   1
   4   7  13 1311.03 966.672  -2
   4   7  13 1311.03 966.672   1
   5  -7  12 3446.05 1658.03  -2
   4  -7  13 3446.05 1658.03   1
   4  -7  14 159.535 735.663   1
   4   7  14 385.977 852.630  -2
   4   7  14 385.977 852.630   1
   5  -7  13 2204.06 1733.56  -2
   4  -7  14 2204.06 1733.56   1
  -4   7 -15 307.972 744.347   1
   4   7  15 651.094 912.057  -2
   4   7  15 651.094 912.057   1
   5  -7  14-160.737 1865.26  -2
   4  -7  15-160.737 1865.26   1
  -4   7 -16 725.805 631.244   1
   4   7  16 720.216 1087.15  -2
   4   7  16 720.216 1087.15   1
   5  -7  15 2912.20 1836.14  -2
   4  -7  16 2912.20 1836.14   1
  -4   7 -17 812.364 726.245   1
   4   7  17 1253.78 1254.93  -2
   4   7  17 1253.78 1254.93   1
  -4   7 -18 3287.63 715.213   1
   4   7  18 7766.51 1398.53  -2
   4   7  18 7766.51 1398.53   1
  -4   7 -19 2240.97 666.396   1
   4   7  19 4775.86 1331.08  -2
   4   7  19 4775.86 1331.08   1
  -4   7 -20 1757.44 602.927   1
   4   7  20 3956.87 1243.80  -2
   4   7  20 3956.87 1243.80   1
  -4   7 -21 252.245 670.177   1
   4   7  21-212.171 1078.14  -2
   4   7  21-212.171 1078.14   1
   4  -7  22 2439.06 592.816   1
   4   7  22 6664.83 1302.74  -2
   4   7  22 6664.83 1302.74   1
   4  -7  23 2250.65 726.316   1
   4   7  23 5081.09 1059.82  -2
   4   7  23 5081.09 1059.82   1
  -4   8  24 2.12435 463.760   1
  -4   8  23 24.6523 471.879   1
  -4   8  22-47.6439 554.527   1
  -4   8  21 1360.76 641.284   1
  -4  -8  20 39.7124 587.881   1
  -4   8  19 2043.63 735.661   1
  -4   8  18 567.938 564.088   1
  -4   8  17 1667.23 574.777   1
  -4   8  16 1589.90 515.911   1
  -4   8  15 1253.46 552.350   1
  -4   8  14 11924.0 552.252   1
  -4   8  13 7980.02 746.705   1
  -4   8  12 1196.20 845.876   1
  -4  -8  11 2474.11 642.278   1
  -4   8  10 407.434 474.786   1
  -4  -8   9 16897.3 563.450   1
  -4   8   8 11212.9 522.959   1
  -4   8   7 2284.20 446.137   1
  -4  -8   6 13984.7 450.510   1
  -4  -8   5 9125.70 420.346   1
  -4  -8   4 532.973 369.253   1
  -4  -8   3 453.518 343.260   1
  -4  -8   2 1378.45 402.549   1
  -4   8   1 124.033 364.095   1
  -4   8   0 906.921 421.406   1
   4   8   1 442.052 456.107   1
   4   8   2 403.391 430.004   1
  -4   8  -3 2853.16 452.746   1
  -4   8  -4 184.431 624.109   1
   4   8   5 11343.5 707.492   1
   4   8   6 788.365 669.847   1
   4   8   7 14765.8 801.999   1
  -4   8  -8 5567.49 1132.14   1
   4   8   8 12144.7 1505.29  -2
   4   8   8 12144.7 1505.29   1
   4  -8   9 427.703 674.192   1
   4   8   9 1317.40 1500.54  -2
   4   8   9 1317.40 1500.54   1
  -4   8 -10 17226.0 862.675   1
   4   8  10 35114.3 1814.40  -2
   4   8  10 35114.3 1814.40   1
  -4   8 -11 3552.47 1245.79   1
   4   8  11 7141.58 1249.50  -2
   4   8  11 7141.58 1249.50   1
   5  -8  10 5259.37 1530.47  -2
   4  -8  11 5259.37 1530.47   1
  -4   8 -12 24.2017 1208.84   1
   4   8  12 1130.41 1182.60  -2
   4   8  12 1130.41 1182.60   1
   5  -8  11 1090.07 1577.66  -2
   4  -8  12 1090.07 1577.66   1
  -4   8 -13 444.834 719.199   1
   4   8  13 705.421 1010.08  -2
   4   8  13 705.421 1010.08   1
   5  -8  12 244.331 1518.98  -2
   4  -8  13 244.331 1518.98   1
   4  -8  14 172.424 746.163   1
   4   8  14 602.354 688.632  -2
   4   8  14 602.354 688.632   1
   5  -8  13 198.536 1590.09  -2
   4  -8  14 198.536 1590.09   1
  -4   8 -15 284.184 945.942   1
   4   8  15 671.232 860.917  -2
   4   8  15 671.232 860.917   1
   5  -8  14 936.358 1828.62  -2
   4  -8  15 936.358 1828.62   1
  -4   8 -16 683.584 958.238   1
   4   8  16 2720.23 1044.32  -2
   4   8  16 2720.23 1044.32   1
  -4   8 -17 4.37367 713.712   1
   4   8  17 202.782 870.170  -2
   4   8  17 202.782 870.170   1
  -4   8 -18 746.520 694.708   1
   4   8  18 1346.28 1020.85  -2
   4   8  18 1346.28 1020.85   1
  -4   8 -19-109.181 639.519   1
   4   8  19 749.597 1253.56  -2
   4   8  19 749.597 1253.56   1
  -4   8 -20 35.0365 567.328   1
   4   8  20 1157.45 1608.07  -2
   4   8  20 1157.45 1608.07   1
  -4   8 -21 1760.63 625.162   1
   4   8  21 2558.95 1402.52  -2
   4   8  21 2558.95 1402.52   1
   4  -8  22 80.2421 797.099   1
   4   8  22 917.433 1154.27  -2
   4   8  22 917.433 1154.27   1
   4  -8  23 333.399 613.899   1
   4   8  23-174.851 917.025  -2
   4   8  23-174.851 917.025   1
  -4  -9  23 1092.52 405.210   1
  -4  -9  22 927.528 500.693   1
  -4   9  21 1980.74 609.676   1
  -4   9  20-132.436 546.284   1
  -4  -9  19 939.702 474.833   1
  -4   9  18 654.916 543.415   1
  -4   9  17 125.925 559.961   1
  -4   9  16 587.240 570.514   1
  -4   9  15 246.439 642.028   1
  -4   9  14 777.716 586.604   1
  -4   9  13 593.370 562.250   1
  -4  -9  12 473.300 910.803   1
  -4  -9  11 187.220 640.054   1
  -4  -9  10 8546.55 687.018   1
  -4   9   9 721.136 502.098   1
  -4  -9   8 26091.0 623.749   1
  -4  -9   7 4741.18 449.800   1
  -4  -9   6 7097.14 456.170   1
  -4  -9   5 1317.41 401.984   1
  -4  -9   4 11.2244 383.966   1
  -4  -9   3 788.924 440.849   1
  -4  -9   2 4505.67 445.438   1
  -4   9   1 5725.35 400.337   1
  -4  -9   0 4932.50 458.659   1
  -4   9  -1 1315.35 435.273   1
   4   9   2 3968.02 516.869   1
  -4   9  -3 3717.43 511.335   1
   4   9   4 3653.41 695.208   1
   4   9   5 5520.98 728.753   1
  -4   9  -6 653.091 700.368   1
  -4   9  -7 1197.52 740.524   1
   4   9   8 2845.53 761.000   1
   4   9   9 329.512 768.663   1
  -4   9 -10 595.062 1177.01   1
   4   9  10 2446.51 1610.79  -2
   4   9  10 2446.51 1610.79   1
  -4   9 -11 660.479 1215.46   1
   4   9  11 1190.57 1227.98  -2
   4   9  11 1190.57 1227.98   1
   4  -9  12 7360.91 791.767   1
   4   9  12 15103.1 1089.62  -2
   4   9  12 15103.1 1089.62   1
   4  -9  13-140.047 752.758   1
   4   9  13 461.451 896.214  -2
   4   9  13 461.451 896.214   1
   4  -9  14 1975.01 762.655   1
   4   9  14 2565.47 1064.67  -2
   4   9  14 2565.47 1064.67   1
   4  -9  15 520.364 943.230   1
   4   9  15 1581.32 1342.86  -2
   4   9  15 1581.32 1342.86   1
  -4   9 -16 1937.63 949.487   1
   4   9  16 3225.45 1085.18  -2
   4   9  16 3225.45 1085.18   1
  -4   9 -17 3049.93 920.701   1
   4   9  17 4950.26 1242.01  -2
   4   9  17 4950.26 1242.01   1
  -4   9 -18 1301.43 863.810   1
   4   9  18 2740.33 1172.75  -2
   4   9  18 2740.33 1172.75   1
  -4   9 -19 3653.97 619.742   1
   4   9  19 6678.75 1066.31  -2
   4   9  19 6678.75 1066.31   1
  -4   9 -20 1178.71 679.279   1
   4   9  20 1470.79 1520.39  -2
   4   9  20 1470.79 1520.39   1
  -4   9 -21 430.695 905.040   1
   4   9  21 1482.69 1288.34  -2
   4   9  21 1482.69 1288.34   1
   4  -9  22 842.072 730.970   1
   4   9  22 1127.66 1029.13  -2
   4   9  22 1127.66 1029.13   1
  -4  10  23 70.2338 673.204   1
  -4  10  22 343.509 561.814   1
  -4  10  21-32.7853 679.774   1
  -4  10  20 1195.37 494.076   1
  -4 -10  19 1637.76 548.517   1
  -4 -10  18 336.302 603.939   1
  -4  10  17 3094.51 589.937   1
  -4 -10  16 439.344 665.244   1
  -4  10  15 2431.68 657.533   1
  -4 -10  14 313.790 592.823   1
  -4  10  13 5085.37 610.771   1
  -4  10  12 1496.40 511.821   1
  -4  10  11 192.499 523.428   1
  -4 -10  10 7763.21 726.432   1
  -4 -10   9 8704.01 706.237   1
  -4 -10   8 9586.37 557.828   1
  -4 -10   7 484.595 452.733   1
  -4 -10   6 798.184 454.569   1
  -4 -10   5 195.077 414.945   1
  -4 -10   4 19208.1 583.432   1
  -4 -10   3 4930.79 486.815   1
  -4  10   2 367.815 464.350   1
  -4 -10   1 13835.2 479.645   1
  -4  10   0 15408.4 658.415   1
  -4  10  -1 5144.92 500.301   1
   4  10   2 46.0767 535.341   1
   4  10   3 2336.02 524.594   1
   4  10   4 18311.2 880.916   1
   4  10   5-7.70683 739.057   1
   4  10   6 4806.39 793.351   1
   4  10   7 1290.48 764.105   1
   4  10   8 367.193 792.450   1
   4  10   9 14139.6 955.160   1
   4  10  10 120.403 685.654   1
   4 -10  11 4352.93 633.146   1
   4  10  11 7100.21 2000.67  -2
   4  10  11 7100.21 2000.67   1
   4 -10  12 2545.45 764.481   1
   4  10  12 3381.12 1062.22  -2
   4  10  12 3381.12 1062.22   1
   4 -10  13 203.433 930.300   1
   4  10  13 5.03372 1062.53  -2
   4  10  13 5.03372 1062.53   1
  -5  10 -12 80.1222 1827.82  -2
  -4  10 -13 80.1222 1827.82   1
  -4  10 -14 5944.19 998.645   1
   4  10  14 9569.05 1389.11  -2
   4  10  14 9569.05 1389.11   1
  -5  10 -13 8997.95 1925.41  -2
  -4  10 -14 8997.95 1925.41   1
   4 -10  15 460.500 934.779   1
   4  10  15 1830.18 1296.75  -2
   4  10  15 1830.18 1296.75   1
  -4  10 -16 6500.93 1313.25   1
   4  10  16 11082.7 1359.85  -2
   4  10  16 11082.7 1359.85   1
  -5  10 -15 6083.58 2020.21  -2
  -4  10 -16 6083.58 2020.21   1
  -4  10 -17 532.121 864.563   1
   4  10  17 701.187 1205.64  -2
   4  10  17 701.187 1205.64   1
  -4  10 -18 1670.79 837.446   1
   4  10  18 2576.77 1142.73  -2
   4  10  18 2576.77 1142.73   1
  -4  10 -19-414.857 713.713   1
   4  10  19 375.168 972.158  -2
   4  10  19 375.168 972.158   1
  -4  10 -20 2030.35 608.702   1
   4  10  20 4071.90 834.589  -2
   4  10  20 4071.90 834.589   1
  -4  10 -21 29.7088 815.120   1
   4  10  21 241.125 897.614  -2
   4  10  21 241.125 897.614   1
   4 -10  22 106.845 601.353   1
   4  10  22 443.411 869.580  -2
   4  10  22 443.411 869.580   1
  -4  11  22 1215.58 484.367   1
  -4  11  21-363.358 593.419   1
  -4 -11  20 176.015 447.691   1
  -4  11  19 218.789 501.846   1
  -4 -11  18 170.385 575.521   1
  -4 -11  17 39.1912 619.581   1
  -4 -11  16 1496.42 646.210   1
  -4 -11  15 295.458 662.063   1
  -4 -11  14 2980.53 677.505   1
  -4  11  13 636.533 537.881   1
  -4  11  12 17608.0 555.988   1
  -4  11  11 2657.60 506.402   1
  -4  11  10 455.713 469.047   1
  -4 -11   9 1139.66 695.989   1
  -4 -11   8 3482.09 679.564   1
  -4 -11   7 179.719 558.694   1
  -4 -11   6 15773.9 555.570   1
  -4  11   5 545.527 523.623   1
  -4 -11   4 129.943 527.155   1
  -4 -11   3 4772.30 536.935   1
  -4 -11   2 233.104 498.340   1
  -4 -11   1 1013.76 576.982   1
  -4  11   0 15855.5 599.418   1
   4  11   1 3603.27 537.148   1
  -4  11  -2 29263.4 683.923   1
   4  11   3 253.952 754.023   1
   4  11   4 12530.8 885.224   1
   4  11   5 579.126 828.007   1
   4  11   6 1870.68 812.086   1
   4  11   7 4313.05 848.269   1
   4  11   8 1852.11 842.561   1
  -4  11  -9 136.477 614.075   1
   4 -11  10-120.159 570.005   1
   4 -11  11 4376.44 755.999   1
   4  11  11 7998.54 1397.00  -2
   4  11  11 7998.54 1397.00   1
  -5  11 -10 3314.30 1941.90  -2
  -4  11 -11 3314.30 1941.90   1
   4 -11  12 469.873 919.661   1
   4  11  12 1489.94 1044.97  -2
   4  11  12 1489.94 1044.97   1
  -5  11 -11 952.304 1825.66  -2
  -4  11 -12 952.304 1825.66   1
  -4  11 -13 361.478 938.944   1
   4  11  13 636.204 1244.64  -2
   4  11  13 636.204 1244.64   1
   4 -11  14 1572.08 941.361   1
   4  11  14 3400.42 1311.03  -2
   4  11  14 3400.42 1311.03   1
   4  11  15 387.686 1257.03  -2
   4  11  15 387.686 1257.03   1
   5 -11  14-580.795 1243.43  -2
   4 -11  15-580.795 1243.43   1
   4  11  16 2514.35 1234.25  -2
   4  11  16 2514.35 1234.25   1
  -5  11 -15 12695.4 1324.20  -2
  -4  11 -16 12695.4 1324.20   1
  -4  11 -17 2704.16 1138.85   1
   4  11  17 4474.63 1168.16  -2
   4  11  17 4474.63 1168.16   1
  -5  11 -16 3968.80 1862.08  -2
  -4  11 -17 3968.80 1862.08   1
  -4  11 -18 5599.65 788.963   1
   4  11  18 11305.5 1113.39  -2
   4  11  18 11305.5 1113.39   1
  -4  11 -19 1161.10 648.436   1
   4  11  19 1030.10 911.960  -2
   4  11  19 1030.10 911.960   1
  -4  11 -20 134.860 849.293   1
   4  11  20 675.259 747.708  -2
   4  11  20 675.259 747.708   1
  -4  11 -21 122.875 705.852   1
   4  11  21 869.977 944.609  -2
   4  11  21 869.977 944.609   1
  -4  12  21 284.014 491.365   1
  -4 -12  20 1213.58 395.740   1
  -4 -12  19 1588.52 475.853   1
  -4 -12  18 350.788 528.899   1
  -4  12  17 1729.41 586.548   1
  -4 -12  16 1419.58 634.634   1
  -4 -12  15 10389.5 802.333   1
  -4 -12  14 393.193 748.201   1
  -4 -12  13 2708.01 790.045   1
  -4 -12  12 5056.97 603.318   1
  -4 -12  11 826.009 643.491   1
  -4  12  10 11912.7 698.971   1
  -4 -12   9 454.462 537.070   1
  -4 -12   8 3567.64 547.387   1
  -4 -12   7 847.648 719.177   1
  -4 -12   6 409.405 683.995   1
  -4 -12   5 707.524 580.271   1
  -4 -12   4 5298.76 587.272   1
  -4 -12   3 5211.23 572.664   1
  -4 -12   2 352.233 538.462   1
  -4  12   1 5283.15 828.676   1
  -4  12   0 14347.9 727.483   1
   4  12   1 252.365 558.145   1
  -4  12  -2 1471.90 572.901   1
   4  12   3 717.576 688.581   1
   4  12   4 19357.1 1002.13   1
   4  12   5 1156.18 839.242   1
   4  12   6 2564.21 689.651   1
  -4  12  -7 2861.46 716.605   1
   4  12   8 34.9831 624.901   1
   4  12   9-150.398 714.484   1
   4  12   9-5.30714 1752.47  -2
   4  12   9-5.30714 1752.47   1
   4  12  10 1215.54 585.138   1
   4  12  10 2341.53 1817.80  -2
   4  12  10 2341.53 1817.80   1
   4 -12  11 3621.96 1325.65   1
   4  12  11 8116.98 1400.06  -2
   4  12  11 8116.98 1400.06   1
  -5  12 -10 3920.04 1302.97  -2
  -4  12 -11 3920.04 1302.97   1
   4 -12  12 40.6186 1311.53   1
   4  12  12 53.7671 1891.33  -2
   4  12  12 53.7671 1891.33   1
  -5  12 -11 1054.59 1808.43  -2
  -4  12 -12 1054.59 1808.43   1
   4  12  13 4630.65 1220.45  -2
   4  12  13 4630.65 1220.45   1
   5 -12  12 9452.44 1312.21  -2
   4 -12  13 9452.44 1312.21   1
   4  12  14 6917.05 1277.25  -2
   4  12  14 6917.05 1277.25   1
   5 -12  13 9732.73 1270.79  -2
   4 -12  14 9732.73 1270.79   1
   4  12  15 5987.59 1246.30  -2
   4  12  15 5987.59 1246.30   1
   5 -12  14 5778.74 1232.67  -2
   4 -12  15 5778.74 1232.67   1
   4  12  16 1300.26 1132.79  -2
   4  12  16 1300.26 1132.79   1
  -5  12 -15 1666.51 1189.20  -2
  -4  12 -16 1666.51 1189.20   1
   4  12  17 1047.55 922.580  -2
   4  12  17 1047.55 922.580   1
  -5  12 -16 1012.26 1085.54  -2
  -4  12 -17 1012.26 1085.54   1
  -4  12 -18-429.385 675.698   1
   4  12  18 491.139 943.602  -2
   4  12  18 491.139 943.602   1
  -4  12 -19 324.882 568.178   1
   4  12  19 455.457 799.896  -2
   4  12  19 455.457 799.896   1
  -4  12 -20 564.723 751.692   1
   4  12  20 670.792 641.480  -2
   4  12  20 670.792 641.480   1
  -4  13  20-16.1320 338.799   1
  -4 -13  19 123.144 403.136   1
  -4 -13  18 1706.06 477.197   1
  -4 -13  17 221.284 535.081   1
  -4  13  16 7577.07 641.272   1
  -4 -13  15 3632.99 736.490   1
  -4 -13  14 433.526 734.202   1
  -4 -13  13 1821.30 768.679   1
  -4 -13  12 624.382 973.123   1
  -4 -13  11-153.427 660.912   1
  -4  13  10 4159.16 588.236   1
  -4 -13   9 384.296 638.338   1
  -4 -13   8 333.998 618.916   1
  -4 -13   7 1646.74 582.629   1
  -4  13   6-13.4862 563.458   1
  -4 -13   5 2290.37 549.957   1
  -4 -13   4 2814.08 554.867   1
  -4 -13   3 1301.39 590.149   1
  -4 -13   2 16912.7 762.827   1
  -4  13   1 4469.21 719.987   1
  -4  13   0 21791.6 830.276   1
   4  13   1 27287.0 853.324   1
  -4  13  -2 2483.60 626.006   1
  -4  13  -3 6477.31 677.855   1
   4  13   4 368.742 574.903   1
   4  13   5 787.138 561.575   1
   4  13   6-242.631 506.326   1
   4  13   7 82.8195 548.061   1
   4  13   8 4403.90 661.420   1
   4  13   9 700.973 801.412   1
   4  13   9 2228.24 1819.76  -2
   4  13   9 2228.24 1819.76   1
   4  13  10-76.7005 1382.82   1
   4  13  10 552.100 1830.32  -2
   4  13  10 552.100 1830.32   1
  -5  13  -9-669.741 1819.26  -2
  -4  13 -10-669.741 1819.26   1
   4 -13  11 202.022 1275.50   1
   4  13  11-530.890 1910.02  -2
   4  13  11-530.890 1910.02   1
  -5  13 -10 155.301 1898.81  -2
  -4  13 -11 155.301 1898.81   1
   4  13  12 5172.65 1938.06  -2
   4  13  12 5172.65 1938.06   1
   5 -13  11 2118.33 1253.04  -2
   4 -13  12 2118.33 1253.04   1
   4  13  13 1149.63 1846.72  -2
   4  13  13 1149.63 1846.72   1
  -5  13 -12 924.352 1206.19  -2
  -4  13 -13 924.352 1206.19   1
   4  13  14 6562.47 1880.26  -2
   4  13  14 6562.47 1880.26   1
   5 -13  13 3184.90 1173.70  -2
   4 -13  14 3184.90 1173.70   1
   4  13  15 2217.90 1101.22  -2
   4  13  15 2217.90 1101.22   1
  -5  13 -14 6315.25 1653.33  -2
  -4  13 -15 6315.25 1653.33   1
   4  13  16 138.198 1023.75  -2
   4  13  16 138.198 1023.75   1
  -5  13 -15 835.692 1095.87  -2
  -4  13 -16 835.692 1095.87   1
   4  13  17 4193.98 958.541  -2
   4  13  17 4193.98 958.541   1
  -5  13 -16 7120.84 1006.02  -2
  -4  13 -17 7120.84 1006.02   1
  -4  13 -18-65.7042 591.323   1
   4  13  18 104.710 818.653  -2
   4  13  18 104.710 818.653   1
  -4  13 -19 247.767 479.458   1
   4  13  19 446.863 663.766  -2
   4  13  19 446.863 663.766   1
  -4  13 -20 235.264 586.947   1
  -4  14  19 2118.54 420.988   1
  -4 -14  18 821.457 403.635   1
  -4 -14  17 610.250 469.711   1
  -4 -14  16 2008.90 636.431   1
  -4 -14  15 692.654 873.420   1
  -4 -14  14 1134.32 909.706   1
  -4 -14  13 328.763 943.241   1
  -4 -14  12 6953.74 1034.89   1
  -4 -14  11 5169.25 1016.49   1
  -4  14  10 332.182 914.456   1
  -4  14   9 3138.29 763.772   1
  -4 -14   8 1643.58 647.903   1
  -4  14   7 550.400 649.575   1
  -4  14   6 867.249 581.925   1
  -4 -14   5 1369.10 565.310   1
  -4  14   4 1286.72 549.709   1
  -4 -14   3 7864.39 664.475   1
  -4  14   2 714.163 507.456   1
  -4  14   1 18406.2 595.969   1
  -4 -14   0 568.587 506.008   1
   4  14   1 6206.97 598.209   1
   4  14   2 457.486 660.813   1
   4  14   3 7578.42 635.299   1
  -4  14  -4 535.521 600.235   1
   4  14   5 10651.3 534.846   1
   4  14   6 2010.49 489.767   1
   4  14   7 4963.85 603.574   1
  -4  14  -8 3047.71 815.152   1
   4  14   8 7170.08 1837.45  -2
   4  14   8 7170.08 1837.45   1
   4  14   9 47.3260 1244.00   1
  -5  14  -8-253.025 1901.96  -2
  -4  14  -9-253.025 1901.96   1
   4  14  10 1115.51 1867.19  -2
   4  14  10 1115.51 1867.19   1
  -5  14  -9-0.59378 1885.49  -2
  -4  14 -10-0.59378 1885.49   1
   4  14  11 1631.64 1843.37  -2
   4  14  11 1631.64 1843.37   1
  -5  14 -10 1163.78 1835.23  -2
  -4  14 -11 1163.78 1835.23   1
   4  14  12 1049.85 1816.39  -2
   4  14  12 1049.85 1816.39   1
   5 -14  11 752.610 1184.59  -2
   4 -14  12 752.610 1184.59   1
   4  14  13 2320.83 1794.59  -2
   4  14  13 2320.83 1794.59   1
   5 -14  12 7822.95 1192.49  -2
   4 -14  13 7822.95 1192.49   1
   4  14  14 1572.67 1729.16  -2
   4  14  14 1572.67 1729.16   1
   5 -14  13 954.673 1003.35  -2
   4 -14  14 954.673 1003.35   1
   4  14  15 6411.46 1627.22  -2
   4  14  15 6411.46 1627.22   1
  -5  14 -14 7354.31 1126.77  -2
  -4  14 -15 7354.31 1126.77   1
   4  14  16 75.1373 1469.05  -2
   4  14  16 75.1373 1469.05   1
  -5  14 -15-27.9720 901.479  -2
  -4  14 -16-27.9720 901.479   1
   4  14  17 1229.75 1231.79  -2
   4  14  17 1229.75 1231.79   1
  -5  14 -16 1762.12 848.713  -2
  -4  14 -17 1762.12 848.713   1
  -4  14 -18-172.761 478.728   1
   4  14  18-252.206 1021.64  -2
   4  14  18-252.206 1021.64   1
  -4  14 -19 570.710 589.531   1
  -4 -15  18-126.806 505.985   1
  -4 -15  17 1384.05 480.004   1
  -4 -15  16 664.498 546.846   1
  -4 -15  15 314.865 608.043   1
  -4  15  14-201.809 831.505   1
  -4 -15  13 5956.70 934.943   1
  -4 -15  12 560.912 929.946   1
  -4 -15  11 1002.70 932.776   1
  -4 -15  10 691.347 767.416   1
  -4  15   9 972.194 894.513   1
  -4  15   8 643.479 904.018   1
  -4  15   7-158.851 889.908   1
  -4  15   6 548.181 714.314   1
  -4  15   5 275.673 558.563   1
   4  15  -4 1872.79 650.524   1
  -4 -15   3 22501.4 698.744   1
   4  15  -2 2471.44 597.368   1
   4  15  -1 12699.6 544.793   1
  -4  15   0 9833.85 535.088   1
  -4  15  -1 840.033 538.429   1
   4  15   2 2878.42 681.210   1
   4  15   3 859.154 676.737   1
   4  15   4 869.021 557.639   1
   4  15   5 347.973 482.916   1
   4  15   6 1978.56 725.853   1
   4  15   7 2994.74 760.300   1
   4  15   8-294.887 1246.07   1
  -5  15  -7 1058.15 1894.28  -2
  -4  15  -8 1058.15 1894.28   1
   4  15   9 868.568 1273.16   1
  -5  15  -8 3940.69 1913.20  -2
  -4  15  -9 3940.69 1913.20   1
   4  15  10 1386.73 1738.36  -2
   4  15  10 1386.73 1738.36   1
  -5  15  -9 302.427 1567.31  -2
  -4  15 -10 302.427 1567.31   1
   4  15  11 5638.19 1763.35  -2
   4  15  11 5638.19 1763.35   1
  -5  15 -10 5789.21 1808.52  -2
  -4  15 -11 5789.21 1808.52   1
   4  15  12-181.109 1715.24  -2
   4  15  12-181.109 1715.24   1
  -5  15 -11 330.946 1631.69  -2
  -4  15 -12 330.946 1631.69   1
   4  15  13 5527.93 1655.20  -2
   4  15  13 5527.93 1655.20   1
   5 -15  12 6095.65 1070.16  -2
   4 -15  13 6095.65 1070.16   1
   4  15  14-22.7700 1542.68  -2
   4  15  14-22.7700 1542.68   1
  -5  15 -13 3100.98 1043.00  -2
  -4  15 -14 3100.98 1043.00   1
   4  15  15 2168.51 1438.32  -2
   4  15  15 2168.51 1438.32   1
  -5  15 -14 1457.41 936.386  -2
  -4  15 -15 1457.41 936.386   1
   4  15  16 2601.79 1270.72  -2
   4  15  16 2601.79 1270.72   1
  -5  15 -15 3567.61 828.737  -2
  -4  15 -16 3567.61 828.737   1
  -4  15 -17 1104.03 733.917   1
   4  15  17 365.969 874.864  -2
   4  15  17 365.969 874.864   1
  -5  15 -16 2384.72 863.497  -2
  -4  15 -17 2384.72 863.497   1
  -4  15 -18 858.542 575.652   1
   4  15  18 390.840 810.927  -2
   4  15  18 390.840 810.927   1
  -4  16  17 910.065 403.033   1
  -4 -16  16 114.890 441.894   1
  -4 -16  15 3444.60 542.108   1
  -4 -16  14 210.005 751.948   1
  -4  16  13 2645.47 817.735   1
  -4 -16  12 371.103 841.487   1
  -4 -16  11-94.1627 878.104   1
  -4 -16  10 579.796 723.195   1
  -4  16   9 804.734 867.917   1
  -4  16   8 19.3671 872.794   1
  -4 -16   7 439.041 878.678   1
  -4  16   6 805.380 887.156   1
  -4 -16   5 4463.96 965.348   1
  -4 -16   4 613.225 764.219   1
  -4 -16   3 63.4047 748.535   1
  -4  16   2-67.3450 627.215   1
  -4 -16   1 6845.71 693.265   1
  -4 -16   0 56.9491 784.969   1
  -4  16  -1 358.540 775.528   1
  -4 -16  -2 3015.27 826.055   1
  -4  16  -3 458.407 801.485   1
  -4 -16  -4 4457.34 1002.52   1
  -4 -16  -5-81.4758 935.387   1
   4  16   6 3023.25 740.573   1
   4  16   7 858.502 711.397   1
   4  16   8 1801.78 1166.85   1
  -5  16  -7 750.014 1630.22  -2
  -4  16  -8 750.014 1630.22   1
   4  16   9 6951.05 1206.51   1
  -5  16  -8 15267.0 1899.67  -2
  -4  16  -9 15267.0 1899.67   1
   4  16  10 182.517 1159.31   1
  -5  16  -9 820.032 1715.69  -2
  -4  16 -10 820.032 1715.69   1
   4  16  11 2715.23 1090.55   1
  -5  16 -10 5737.85 1650.05  -2
  -4  16 -11 5737.85 1650.05   1
   4  16  12-183.568 1080.36   1
  -5  16 -11 392.035 1471.09  -2
  -4  16 -12 392.035 1471.09   1
   4  16  13 4596.14 1464.79  -2
   4  16  13 4596.14 1464.79   1
  -5  16 -12 2649.23 1391.06  -2
  -4  16 -13 2649.23 1391.06   1
   4  16  14 1193.21 1315.52  -2
   4  16  14 1193.21 1315.52   1
  -5  16 -13 1493.20 890.796  -2
  -4  16 -14 1493.20 890.796   1
   4  16  15 164.542 1182.13  -2
   4  16  15 164.542 1182.13   1
  -5  16 -14 888.365 775.733  -2
  -4  16 -15 888.365 775.733   1
   4  16  16 770.749 686.974   1
   4  16  16 547.876 1021.26  -2
   4  16  16 547.876 1021.26   1
  -5  16 -15 3.29547 649.895  -2
  -4  16 -16 3.29547 649.895   1
  -4  17  16-85.1729 447.444   1
  -3 -18  15-225.040 834.516  -2
  -4 -17  16-225.040 834.516   1
  -4 -17  15 156.575 417.022   1
  -4 -17  14 224.277 494.951   1
  -4 -17  13 754.481 688.456   1
  -4 -17  12 779.425 754.308   1
  -4  17  11 400.172 768.959   1
  -4  17  10-19.9569 827.236   1
  -4 -17   9 115.077 681.525   1
  -4  17   8-33.9876 812.599   1
  -4  17   7 774.213 840.235   1
  -4  17   6 413.172 672.990   1
  -4 -17   5 1366.56 909.725   1
  -4  17   4 1773.85 615.096   1
  -4  17   3 3007.99 634.529   1
  -4  17   2 557.467 624.030   1
  -4  17   1 2186.44 637.532   1
   4  17   0 170.306 767.086   1
  -4 -17  -1 1391.90 776.083   1
   4  17   2 250.233 777.893   1
  -4  17  -3 3369.02 785.382   1
  -4 -17  -4 138.350 769.200   1
   4  17   5 620.557 748.449   1
  -4 -17  -6 898.456 711.430   1
   4  17   7 5436.36 674.937   1
   4  17   8 1207.12 991.722   1
  -5  17  -7 857.501 1632.07  -2
  -4  17  -8 857.501 1632.07   1
   4  17   9 2667.63 1041.35   1
  -5  17  -8 3705.46 1658.53  -2
  -4  17  -9 3705.46 1658.53   1
   4  17  10 211.804 963.491   1
  -5  17  -9-64.3563 1474.70  -2
  -4  17 -10-64.3563 1474.70   1
   4  17  11-246.837 980.726   1
  -5  17 -10 1445.17 1435.17  -2
  -4  17 -11 1445.17 1435.17   1
   4  17  12 1601.16 925.050   1
  -5  17 -11 2014.47 890.095  -2
  -4  17 -12 2014.47 890.095   1
   4  17  13 862.934 629.984   1
  -5  17 -12 845.606 799.436  -2
  -4  17 -13 845.606 799.436   1
   4  17  14 472.931 789.732   1
   4  17  14 566.731 1074.26  -2
   4  17  14 566.731 1074.26   1
  -5  17 -13 860.154 701.424  -2
  -4  17 -14 860.154 701.424   1
   4  17  15-432.890 637.105   1
   4  17  15 1161.52 930.677  -2
   4  17  15 1161.52 930.677   1
  -5  17 -14 358.677 783.149  -2
  -4  17 -15 358.677 783.149   1
  -4 -18  14 1493.31 497.181   1
  -4 -18  13 182.192 440.666   1
  -5  17  14 2293.28 1037.20  -2
  -4  18  13 2293.28 1037.20   1
  -4 -18  12 534.089 502.084   1
  -4 -18  11 579.436 656.311   1
  -4 -18  10 439.095 682.407   1
  -4 -18   9 1327.07 703.670   1
  -4 -18   8 3719.57 642.060   1
  -4  18   7 149.302 781.472   1
  -4  18   6 7298.71 681.456   1
  -4  18   5 434.394 663.422   1
   4  18  -4 900.716 576.419   1
  -4  18   3-212.701 581.438   1
  -4  18   2 594.621 588.734   1
  -4  18   1 237.724 737.125   1
  -4 -18   0 1586.04 741.197   1
  -4 -18  -1 1326.78 735.444   1
   4  18   2 1194.21 732.618   1
  -4 -18  -3-2.55632 613.407   1
  -4 -18  -4 1007.23 723.015   1
  -4 -18  -5 1701.60 695.090   1
  -4 -18  -6 424.944 651.082   1
   4  18   7 1068.67 829.889   1
   4  18   8 2164.10 705.449   1
  -5  18  -7 9236.81 1550.53  -2
  -4  18  -8 9236.81 1550.53   1
   4  18   9 484.853 659.548   1
  -5  18  -8 1648.65 1390.95  -2
  -4  18  -9 1648.65 1390.95   1
   4  18  10 4523.55 653.054   1
  -5  18  -9 7157.36 1337.09  -2
  -4  18 -10 7157.36 1337.09   1
   4  18  11 74.9939 604.189   1
  -5  18 -10 1238.76 1173.08  -2
  -4  18 -11 1238.76 1173.08   1
   4  18  12 740.450 558.981   1
  -5  18 -11 1512.48 684.466  -2
  -4  18 -12 1512.48 684.466   1
   4  18  13-172.685 468.601   1
  -5  18 -12 337.779 872.056  -2
  -4  18 -13 337.779 872.056   1
  -4  19  13 124.778 558.833   1
  -4 -19  12 882.082 476.836   1
  -4  19  11 430.933 554.425   1
  -4 -19  10 346.244 595.600   1
  -4 -19   9 889.010 616.296   1
  -4  19   8 2993.92 685.546   1
  -4 -19   7 2404.75 719.023   1
  -4  19   6-121.685 703.706   1
  -4  19   5 1497.73 583.870   1
  -4  19   4 1218.57 496.506   1
  -4  19   3 1468.74 510.121   1
  -4 -19   2 2591.02 656.449   1
  -4 -19   1 665.682 660.972   1
  -4 -19   0 616.898 663.587   1
  -4 -19  -1 386.783 566.175   1
  -4 -19  -2 214.047 553.705   1
  -4 -19  -3 1253.58 647.895   1
  -4 -19  -4 1281.36 640.258   1
  -4 -19  -5 1073.32 600.043   1
   4  19   6 2014.00 747.857   1
  -4  19  -7-12.9668 700.592   1
   4  19   8 5211.14 1022.07   1
  -5  19  -7 4968.98 1247.26  -2
  -4  19  -8 4968.98 1247.26   1
   4  19   9 529.655 894.433   1
  -5  19  -8 319.763 1134.89  -2
  -4  19  -9 319.763 1134.89   1
   4  19  10 36.5653 488.815   1
  -5  19  -9 803.145 1032.58  -2
  -4  19 -10 803.145 1032.58   1
   4  19  11 439.073 733.484   1
  -5  19 -10 90.8453 810.026  -2
  -4  19 -11 90.8453 810.026   1
  -4 -20  10 2100.24 444.213   1
  -4 -20   9 1261.11 477.239   1
  -4 -20   8 184.286 512.837   1
  -4 -20   7 1948.21 562.334   1
  -4 -20   6 1974.89 573.583   1
  -4 -20   5 286.580 454.173   1
  -4 -20   4 748.940 617.041   1
  -4 -20   3 92.6826 519.401   1
  -4 -20   2 622.995 529.210   1
  -4 -20   1 77.1528 538.572   1
  -4 -20   0 215.243 480.739   1
  -4  20  -1 262.458 477.291   1
  -4 -20  -2-194.649 553.374   1
  -4 -20  -3 4254.17 555.912   1
  -4  20  -4 1629.92 514.429   1
  -4  20  -5 1740.86 498.060   1
  -4  20  -6 2375.68 619.240   1
  -4  20  -7 178.876 553.866   1
   4  20   8 641.434 516.543   1
   4  20   9 3637.70 479.709   1
  -4 -21   7 272.402 627.487   1
  -4 -21   6 1425.47 684.019   1
  -4 -21   5-145.760 726.205   1
  -4 -21   4-205.891 545.473   1
  -4 -21   3 285.742 408.412   1
  -4  21   2-96.1938 381.461   1
  -4  21   1 590.924 405.364   1
  -4  21   0 874.584 499.199   1
  -4  21  -1 111.842 518.170   1
  -4  21  -2 1016.16 517.147   1
  -4  21  -3-80.6833 494.346   1
  -4  21  -4 1523.81 498.500   1
  -4  21  -5-183.549 465.624   1
  -4  21  -6-64.7069 421.114   1
  -5   0  25 1696.35 745.853   1
  -5   0  23 2608.47 738.509   1
  -5   0  21 310.438 896.511   1
  -5   0  19 4014.84 1011.12   1
  -5   0  17 6979.64 1016.00   1
  -5   0  15 53222.4 1768.65   1
  -5   0  13 22161.6 1316.24   1
  -5   0  11 8488.96 1066.39   1
  -5   0   9 12734.4 889.484   1
  -5   0   7 25951.7 619.913   1
   5   0  -5 59371.5 404.157   1
   5   0  -3 34695.5 350.306   1
  -5   0   1 1247.61 191.746   1
   5   0   1 76618.5 422.695   1
  -5   0  -3 26758.5 372.916   1
  -5   0  -5 9547.61 594.146   1
   5   0   7-66.0985 814.655   1
   5   0   9 2144.28 945.455   1
   5   0  11 1165.26 1093.26   1
   5   0  13 63129.6 1854.91   1
   5   0  13 108733. 2445.25  -2
   5   0  13 108733. 2445.25   1
  -5   0 -15 21272.2 619.747   1
   5   0  17 6196.41 694.088   1
  -5   0 -19 586.147 739.599   1
   5   0  21 1357.62 603.648   1
   5   0  23 265.787 568.362   1
  -5   1  25 2396.12 512.727   1
  -5  -1  24 1498.76 502.062   1
  -5  -1  23 1998.41 520.782   1
  -5   1  22 2667.17 604.428   1
  -5  -1  21 1235.84 646.173   1
  -5  -1  20 242.258 614.647   1
  -5   1  19 223.811 608.244   1
  -5   1  18 2769.80 611.197   1
  -5   1  17 9513.02 601.027   1
  -5  -1  16 725.207 537.740   1
  -5   1  15 2057.35 816.820   1
  -5   1  14 10123.9 925.249   1
  -5   1  13 2845.42 798.529   1
  -5  -1  12-265.987 732.261   1
  -5   1  11 1084.65 649.155   1
  -5   1  10 537.036 617.879   1
  -5   1   9 6823.85 391.441   1
  -5  -1   8 680.263 330.931   1
  -5   1   7 4637.31 274.966   1
   5  -1  -6 2407.86 198.105   1
   5  -1  -5 2928.81 185.630   1
   5   1  -4 118660. 370.342   1
   5   1  -3 12451.9 192.469   1
   5   1  -2 26442.0 238.011   1
   5   1  -1 60823.3 280.566   1
   5  -1   0 4996.30 195.327   1
  -5   1  -1 187961. 491.337   1
  -5  -1  -2 507.162 181.612   1
   5   1   3 1419.57 253.051   1
   5   1   4 475.187 257.138   1
   5   1   5 15556.0 342.889   1
   5   1   6 12412.1 463.188   1
   5   1   7 894.747 418.212   1
  -5   1  -8 2635.70 539.185   1
   5   1   8 3637.25 1350.87  -2
   5   1   8 3637.25 1350.87   1
   5  -1   9 281.749 582.377   1
   5   1   9 406.615 1386.57  -2
   5   1   9 406.615 1386.57   1
   5   1  10 5349.08 557.822   1
   5  -1  11 185.082 567.294   1
   5   1  12 11219.2 683.097   1
   5  -1  13 1582.30 668.163   1
   5   1  13 4337.24 1243.25  -2
   5   1  13 4337.24 1243.25   1
   5   1  14 6359.01 1395.82   1
   5  -1  14 11775.6 1369.27  -2
   5  -1  14 11775.6 1369.27   1
   5   1  15 30119.3 559.502   1
   5  -1  15 55107.1 1621.75  -2
   5  -1  15 55107.1 1621.75   1
  -5  -1 -16 769.314 467.360   1
   5   1  16 913.618 1980.74  -2
   5   1  16 913.618 1980.74   1
   5  -1  17 4453.97 486.426   1
   5   1  17 8017.62 2030.76  -2
   5   1  17 8017.62 2030.76   1
  -5  -1 -18-36.4217 533.860   1
   5  -1  19 848.453 564.633   1
   5   1  20-190.694 581.142   1
   5  -1  21-17.4924 431.921   1
   5   1  22-37.6313 410.889   1
   5   1  22-58.2665 1207.55  -2
   5   1  22-58.2665 1207.55   1
   5   1  23 315.015 318.058   1
   5  -1  24 398.524 344.217   1
  -5   2  25 424.649 738.306   1
  -4  -3  25 926.785 814.565  -2
  -5  -2  25 926.785 814.565   1
  -5  -2  24 155.153 793.962   1
  -4  -3  24 639.057 1045.10  -2
  -5  -2  24 639.057 1045.10   1
  -5   1  24 157.323 1079.95  -2
  -5   2  24 157.323 1079.95   1
  -5  -2  23 1351.01 688.290   1
  -5   1  23 2058.93 971.381  -2
  -5   2  23 2058.93 971.381   1
  -5  -2  22 198.277 630.388   1
  -5   1  22 1705.21 1105.79  -2
  -5   2  22 1705.21 1105.79   1
  -5  -2  21 219.379 620.685   1
  -5   1  21 831.403 1628.22  -2
  -5   2  21 831.403 1628.22   1
  -5   2  20-206.223 894.378   1
  -5   1  20 927.462 1263.76  -2
  -5   2  20 927.462 1263.76   1
  -5  -2  19 2576.65 791.225   1
  -5   1  19 2830.47 1310.83  -2
  -5   2  19 2830.47 1310.83   1
  -5  -2  18 1230.68 543.346   1
  -5   1  18 1669.46 1934.90  -2
  -5   2  18 1669.46 1934.90   1
  -5   2  17 929.093 549.856   1
  -5   2  16 18521.1 565.580   1
  -5   2  15 585.133 802.658   1
  -5  -2  14 13640.9 928.317   1
  -5   2  13 1978.02 786.451   1
  -5   2  12 26724.8 878.562   1
  -5   2  11 1957.29 497.885   1
  -5   2  10 8390.35 448.445   1
  -5  -2   9 12068.2 436.615   1
  -5  -2   8 2102.54 362.168   1
  -5   2   7 3015.60 352.601   1
  -5   2   6 1695.89 295.966   1
   5   2  -5 3864.19 293.082   1
  -5  -2   4 5388.56 255.084   1
   5   2  -3 41421.1 308.188   1
   5   2  -2 8161.25 218.941   1
   5   2  -1 87302.4 357.461   1
   5   2   0 41445.4 293.590   1
  -5  -2  -1 749.619 170.447   1
   5  -2   2 16748.4 238.080   1
  -5   2  -3 8068.94 252.067   1
   5   2   4 4031.87 252.018   1
  -5   2  -5 3005.59 264.654   1
   5  -2   6 3034.41 426.656   1
  -5  -2  -6 4582.95 1145.90  -2
  -5  -2  -6 4582.95 1145.90   1
   5   2   7 4903.53 460.760   1
   5  -2   8 12808.5 625.800   1
   5   2   8 23618.0 1461.62  -2
   5   2   8 23618.0 1461.62   1
   5  -2   9 912.240 601.428   1
   5   2   9 792.705 1401.44  -2
   5   2   9 792.705 1401.44   1
   5  -2  10 2345.70 667.239   1
   5   2  10 4993.50 1495.07  -2
   5   2  10 4993.50 1495.07   1
   5  -2  11 451.636 674.815   1
   5   2  11 1735.69 1607.30  -2
   5   2  11 1735.69 1607.30   1
  -5   2 -12 17102.1 870.779   1
   5   2  13 2019.44 677.526   1
   5   2  13 5872.47 1754.84  -2
   5   2  13 5872.47 1754.84   1
   5  -2  14 9025.81 771.050   1
   5   2  14 16577.3 1944.07  -2
   5   2  14 16577.3 1944.07   1
  -5  -2 -15 2621.12 438.848   1
   5   2  15 7926.53 1943.39  -2
   5   2  15 7926.53 1943.39   1
  -5   2 -16 596.282 435.663   1
   5   2  16 1660.40 1908.96  -2
   5   2  16 1660.40 1908.96   1
   5   2  17 722.616 542.514   1
   5   2  17 935.826 1921.40  -2
   5   2  17 935.826 1921.40   1
  -5   2 -18 420.433 532.962   1
   5   2  19 102.172 558.992   1
   5  -2  20 117.439 472.001   1
  -5  -2 -21 687.265 465.811   1
   5   2  21 3615.65 1499.01  -2
   5   2  21 3615.65 1499.01   1
   5   2  22 294.322 465.309   1
   5   2  22 1251.10 1260.11  -2
   5   2  22 1251.10 1260.11   1
   5  -2  23 138.517 375.281   1
   5   2  23 333.598 1001.75  -2
   5   2  23 333.598 1001.75   1
   5  -2  24 72.6389 430.563   1
  -5   2  25 97.5129 976.541  -2
  -5   3  25 97.5129 976.541   1
  -4  -4  24-110.290 1106.33  -2
  -5  -3  24-110.290 1106.33   1
  -5   2  24 1215.32 811.605  -2
  -5   3  24 1215.32 811.605   1
  -4  -4  23 2575.61 908.098  -2
  -5  -3  23 2575.61 908.098   1
  -5   2  23 5071.88 980.593  -2
  -5   3  23 5071.88 980.593   1
  -5  -3  22 1052.82 970.707   1
  -4  -4  22 1535.79 1044.91  -2
  -5  -3  22 1535.79 1044.91   1
  -5   2  22 560.988 1052.16  -2
  -5   3  22 560.988 1052.16   1
  -5   3  21 3937.44 780.574   1
  -4  -4  21 3428.53 1527.33  -2
  -5  -3  21 3428.53 1527.33   1
  -5   2  21 3995.45 1259.51  -2
  -5   3  21 3995.45 1259.51   1
  -5  -3  20 1638.70 696.882   1
  -4  -4  20 3951.17 1689.28  -2
  -5  -3  20 3951.17 1689.28   1
  -5   2  20 2030.45 1298.12  -2
  -5   3  20 2030.45 1298.12   1
  -5  -3  19 1051.17 566.808   1
  -5   2  19 2846.00 1903.64  -2
  -5   3  19 2846.00 1903.64   1
  -5   3  18 3428.45 520.060   1
  -5   2  18 4833.98 1871.43  -2
  -5   3  18 4833.98 1871.43   1
  -5   3  17 4232.02 497.397   1
  -5  -3  16 849.481 487.102   1
  -5   2  16 13536.3 1700.30  -2
  -5   3  16 13536.3 1700.30   1
  -5  -3  15 4343.34 885.958   1
  -5   3  14 14244.9 935.494   1
  -5   3  13 408.456 556.835   1
  -5   3  12 1674.01 542.778   1
  -5   3  11 902.348 490.783   1
  -5   3  10 67465.2 708.686   1
  -5   3   9 3850.44 409.617   1
  -5   3   8 35354.9 533.803   1
  -5   3   7 6009.38 379.424   1
  -5   3   6 392.415 339.225   1
  -5   3   5 1611.96 303.127   1
  -5  -3   4 1942.73 294.538   1
  -5   3   3 5579.60 337.582   1
   5   3  -2 20597.1 284.174   1
  -5   3   1 938.872 228.053   1
   5   3   0 94223.1 411.656   1
  -5   3  -1 6251.15 220.928   1
   5   3   2 7436.84 243.192   1
   5  -3   3 250.825 239.166   1
   5   3   4 30530.1 343.132   1
   5  -3   5 11420.8 355.746   1
  -5  -3  -5 19109.6 1247.56  -2
  -5  -3  -5 19109.6 1247.56   1
  -5  -3  -6 7473.92 472.561   1
   5   3   6 13436.4 870.881  -2
   5   3   6 13436.4 870.881   1
   5  -3   7 617.053 534.880   1
   5   3   7 1495.49 838.850  -2
   5   3   7 1495.49 838.850   1
  -5   3  -8 7211.33 611.850   1
   5   3   8 12054.4 1429.86  -2
   5   3   8 12054.4 1429.86   1
   5  -3   9 1634.02 609.288   1
   5   3   9 2983.62 1416.15  -2
   5   3   9 2983.62 1416.15   1
  -5   3 -10 5204.85 905.812   1
   5   3  10 9481.82 1504.68  -2
   5   3  10 9481.82 1504.68   1
  -5   3 -11 6918.93 1008.36   1
   5   3  11 12383.6 1708.71  -2
   5   3  11 12383.6 1708.71   1
   5  -3  12 1234.69 754.995   1
   5   3  12 1486.56 1168.14  -2
   5   3  12 1486.56 1168.14   1
   5  -3  13 178.289 780.556   1
   5   3  13 715.298 1239.78  -2
   5   3  13 715.298 1239.78   1
   5  -3  14 8373.70 599.489   1
   5   3  14 16041.7 1136.20  -2
   5   3  14 16041.7 1136.20   1
  -5   3 -15 752.164 501.544   1
   5   3  15 665.327 1072.40  -2
   5   3  15 665.327 1072.40   1
   5   3  16 1814.65 542.464   1
   5   3  16 2841.26 1438.14  -2
   5   3  16 2841.26 1438.14   1
   5  -3  17 3364.93 580.792   1
   5   3  17 6415.57 1452.69  -2
   5   3  17 6415.57 1452.69   1
  -5   3 -18 231.566 568.961   1
   5   3  19 966.965 513.183   1
   5   3  20 17.7832 471.179   1
   5   3  21 165.196 520.812   1
   5   3  21 1458.00 1471.42  -2
   5   3  21 1458.00 1471.42   1
   5  -3  22 631.141 515.349   1
   5   3  22 900.900 1251.67  -2
   5   3  22 900.900 1251.67   1
   5  -3  23 63.9841 422.944   1
   5   3  23 706.516 1037.30  -2
   5   3  23 706.516 1037.30   1
   5  -3  24 731.140 631.945   1
  -5   3  25 187.827 816.534  -2
  -5   4  25 187.827 816.534   1
  -4  -5  24 2313.05 1098.58  -2
  -5  -4  24 2313.05 1098.58   1
  -5   3  24 2391.72 821.066  -2
  -5   4  24 2391.72 821.066   1
  -5  -4  23 166.793 782.252   1
  -4  -5  23 222.696 1318.39  -2
  -5  -4  23 222.696 1318.39   1
  -5   3  23 1368.52 988.402  -2
  -5   4  23 1368.52 988.402   1
  -5  -4  22 583.270 915.394   1
  -5   3  22 1840.88 1132.97  -2
  -5   4  22 1840.88 1132.97   1
  -5  -4  21 2202.56 1122.66   1
  -5   3  21 4498.82 1245.56  -2
  -5   4  21 4498.82 1245.56   1
  -5   4  20 3386.97 634.587   1
  -5   3  20 4081.44 1906.89  -2
  -5   4  20 4081.44 1906.89   1
  -5   4  19 3280.19 660.480   1
  -5   3  19 2297.70 1902.53  -2
  -5   4  19 2297.70 1902.53   1
  -5   4  18 2686.44 499.277   1
  -4  -5  18 1696.60 1874.78  -2
  -5  -4  18 1696.60 1874.78   1
  -5   4  17 1007.98 460.271   1
  -5   4  16 871.133 490.080   1
  -5   4  15 10829.1 493.892   1
  -5   4  14 2230.57 634.260   1
  -5  -4  13 4365.93 611.959   1
  -5   4  12 12992.2 617.399   1
  -5   4  11 3955.65 472.968   1
  -5  -4  10 13531.3 495.972   1
  -5   4   9 225.835 397.192   1
  -5   4   8 20639.6 484.192   1
  -5   4   7 4308.88 379.731   1
  -5   4   6 3148.71 366.275   1
  -5  -4   5 13619.6 410.211   1
  -5   4   4 4327.36 345.616   1
  -5   4   3 1293.14 330.536   1
  -5   4   2 69204.7 433.907   1
  -5   4   1 315.239 260.402   1
   5   4   0 1877.75 258.299   1
   5   4   1 1213.61 252.224   1
   5   4   2 1284.08 255.899   1
   5   4   3 318.221 266.410   1
   5   4   4 532.883 303.825   1
   5   4   5 2597.11 373.320   1
  -5  -4  -5 5074.72 1181.43  -2
  -5  -4  -5 5074.72 1181.43   1
  -5  -4  -6 7702.62 480.903   1
  -5  -4  -6 13904.3 892.621  -2
  -5  -4  -6 13904.3 892.621   1
  -5  -4  -7 13044.7 617.763   1
   5   4   7 23020.6 969.817  -2
   5   4   7 23020.6 969.817   1
  -5   4  -8 14196.6 931.445   1
   5   4   8 28553.4 1036.50  -2
   5   4   8 28553.4 1036.50   1
  -5   4  -9 4650.08 843.050   1
   5   4   9 8904.63 1542.06  -2
   5   4   9 8904.63 1542.06   1
  -5   4 -10 3317.99 955.923   1
   5   4  10 7806.21 1636.21  -2
   5   4  10 7806.21 1636.21   1
  -5   4 -11 8289.56 1019.20   1
   5   4  11 17458.0 1833.33  -2
   5   4  11 17458.0 1833.33   1
   5  -4  12 148.671 783.099   1
   5   4  12 846.511 1151.04  -2
   5   4  12 846.511 1151.04   1
   5  -4  13 4116.49 828.168   1
   5   4  13 8691.94 1264.60  -2
   5   4  13 8691.94 1264.60   1
  -5   4 -14 1752.81 611.430   1
   5   4  14 3085.56 825.261  -2
   5   4  14 3085.56 825.261   1
  -5   4 -15 167.209 646.274   1
   5   4  15 227.272 948.805  -2
   5   4  15 227.272 948.805   1
  -5   4 -16 4816.90 670.146   1
   5   4  16 7319.30 1018.12  -2
   5   4  16 7319.30 1018.12   1
  -5   4 -17 415.352 810.498   1
   5   4  17 1496.59 1395.16  -2
   5   4  17 1496.59 1395.16   1
  -5   4 -18 250.797 578.679   1
   5   4  18 637.435 2097.55  -2
   5   4  18 637.435 2097.55   1
  -5   4 -19 2370.66 523.092   1
   5   4  20 44.2516 462.151   1
   5   4  20 154.002 1621.58  -2
   5   4  20 154.002 1621.58   1
   5   4  21 208.333 481.074   1
   5   4  21 472.135 1486.34  -2
   5   4  21 472.135 1486.34   1
   5  -4  22 727.444 504.555   1
   5   4  22 1289.75 1260.42  -2
   5   4  22 1289.75 1260.42   1
   5  -4  23 2196.63 544.472   1
   5   4  23 4630.72 1070.85  -2
   5   4  23 4630.72 1070.85   1
   5  -4  24 1234.43 590.326   1
  -5   5  25-84.3838 623.624   1
  -5   5  24 759.624 558.793   1
  -4  -6  24 945.540 1045.55  -2
  -5  -5  24 945.540 1045.55   1
  -5   5  23 625.594 523.639   1
  -4  -6  23 280.941 1102.84  -2
  -5  -5  23 280.941 1102.84   1
  -5   5  22 8000.32 646.784   1
  -5   5  21 125.487 680.198   1
  -5  -5  20 8207.84 601.289   1
  -5  -5  19 172.193 601.320   1
  -5  -5  18 1153.22 534.761   1
  -5   5  17 730.223 483.851   1
  -5   5  16 174.246 439.487   1
  -5   5  15 130.512 405.451   1
  -5   5  14 11578.6 693.737   1
  -5   5  13 21.6862 574.428   1
  -5  -5  12 108.150 557.895   1
  -5   5  11 1302.11 463.904   1
  -5   5  10 148.549 434.467   1
  -5   5   9 15541.8 489.828   1
  -5   5   8 21984.0 582.491   1
  -5   5   7 14507.6 440.791   1
  -5   5   6 53485.6 687.727   1
  -5  -5   5 9089.73 386.802   1
  -5  -5   4 15912.8 414.451   1
  -5   5   3 666.327 329.293   1
  -5   5   2 158.146 287.808   1
  -5  -5   1 12422.9 338.057   1
   5   5   0 2619.42 268.077   1
   5   5   1 606.099 265.198   1
  -5   5  -2 1462.95 292.595   1
   5   5   3 46776.2 527.168   1
   5   5   4 23998.7 468.027   1
  -5  -5  -4 43509.0 1402.20  -2
  -5  -5  -4 43509.0 1402.20   1
  -5   5  -5 21598.9 541.100   1
   5   5   5 39647.9 1016.84  -2
   5   5   5 39647.9 1016.84   1
  -5   5  -6 655.642 450.665   1
  -5  -5  -6 1475.54 859.583  -2
  -5  -5  -6 1475.54 859.583   1
  -5   5  -7 1660.77 474.244   1
   5   5   7 1328.32 891.886  -2
   5   5   7 1328.32 891.886   1
  -5   5  -8 10495.1 663.446   1
   5   5   8 20312.4 1033.12  -2
   5   5   8 20312.4 1033.12   1
  -5   5  -9 2616.37 890.621   1
   5   5   9 4706.69 1575.86  -2
   5   5   9 4706.69 1575.86   1
  -5   5 -10 5271.00 1013.48   1
   5   5  10 9307.53 1694.24  -2
   5   5  10 9307.53 1694.24   1
   5  -5  11 2775.59 747.591   1
   5   5  11 5459.21 1078.88  -2
   5   5  11 5459.21 1078.88   1
   5  -5  12 1187.03 773.884   1
   5   5  12 3060.83 1165.72  -2
   5   5  12 3060.83 1165.72   1
   5  -5  13 134.165 799.781   1
   5   5  13-136.754 1188.68  -2
   5   5  13-136.754 1188.68   1
  -5   5 -14 3828.90 638.468   1
   5   5  14 7192.42 990.746  -2
   5   5  14 7192.42 990.746   1
  -5   5 -15 1191.82 648.438   1
  -5  -5 -15 1379.66 1008.47  -2
  -5  -5 -15 1379.66 1008.47   1
  -5   5 -16 45.4914 763.308   1
  -5  -5 -16 77.5985 1015.67  -2
  -5  -5 -16 77.5985 1015.67   1
   6  -5  15-5.10757 1967.11  -2
   5  -5  16-5.10757 1967.11   1
  -5   5 -17 1077.54 974.114   1
   5   5  17 2022.18 1219.60  -2
   5   5  17 2022.18 1219.60   1
  -5   5 -18 2782.41 983.032   1
  -5  -5 -18 4977.94 1166.75  -2
  -5  -5 -18 4977.94 1166.75   1
  -5   5 -19 94.9533 589.366   1
   5   5  19-1364.66 1745.61  -2
   5   5  19-1364.66 1745.61   1
  -5   5 -20 1462.34 486.121   1
   5   5  20 2246.58 1658.00  -2
   5   5  20 2246.58 1658.00   1
   5  -5  21 1095.13 589.169   1
   5   5  21 3081.26 1470.83  -2
   5   5  21 3081.26 1470.83   1
   5  -5  22 7640.91 682.058   1
   5   5  22 15104.2 1399.42  -2
   5   5  22 15104.2 1399.42   1
   5  -5  23 203.496 705.900   1
   5   5  23 176.642 961.300  -2
   5   5  23 176.642 961.300   1
  -5   6  24 1047.27 541.937   1
  -4  -7  24 1723.74 996.321  -2
  -5  -6  24 1723.74 996.321   1
  -5   6  23-139.053 664.023   1
  -4  -7  23 1458.71 811.554  -2
  -5  -6  23 1458.71 811.554   1
  -5   6  22 174.465 796.628   1
  -4  -7  22 1551.00 1283.04  -2
  -5  -6  22 1551.00 1283.04   1
  -5   6  21 267.373 861.434   1
  -4  -7  21 1450.10 1486.80  -2
  -5  -6  21 1450.10 1486.80   1
  -5   6  20 3141.24 641.450   1
  -5  -6  19 229.200 660.131   1
  -5   6  18 2960.70 667.258   1
  -5   6  17 1542.74 536.772   1
  -5   6  16 4043.96 496.225   1
  -4  -7  16 6341.85 1756.31  -2
  -5  -6  16 6341.85 1756.31   1
  -5   6  15 1532.57 386.377   1
  -5   6  14 3425.77 479.028   1
  -5   6  13 8464.78 656.581   1
  -5   6  12 2988.96 504.364   1
  -5   6  11 3041.55 474.108   1
  -5   6  10 1874.31 443.642   1
  -5   6   9 5010.14 442.963   1
  -5   6   8 52903.2 638.399   1
  -5   6   7-2.11290 379.036   1
  -5   6   6 26565.2 495.502   1
  -5   6   5 6341.41 385.395   1
  -5   6   4 2469.33 352.770   1
  -5   6   3 401.733 409.090   1
  -5   6   2 8093.91 617.861   1
   5   6  -1 1191.76 313.143   1
  -5   6   0 659.849 321.489   1
  -5   6  -1 5702.48 337.736   1
   5   6   2 13159.1 438.725   1
   5   6   3 3251.67 453.632   1
   5   6   4 6664.36 487.939   1
   5   6   5 43629.7 702.894   1
  -5  -6  -5 75387.0 1688.78  -2
  -5  -6  -5 75387.0 1688.78   1
  -5   6  -6 48315.6 898.796   1
  -5  -6  -6 88798.9 1277.85  -2
  -5  -6  -6 88798.9 1277.85   1
  -5   6  -7 1138.28 617.263   1
   5   6   7 1438.86 872.084  -2
   5   6   7 1438.86 872.084   1
  -5   6  -8 24586.6 821.417   1
   5   6   8 48326.9 1762.02  -2
   5   6   8 48326.9 1762.02   1
  -5   6  -9 64.3721 680.999   1
   5   6   9-83.0586 1547.99  -2
   5   6   9-83.0586 1547.99   1
  -5   6 -10 4744.98 1037.40   1
   5   6  10 11297.7 1745.00  -2
   5   6  10 11297.7 1745.00   1
   5  -6  11 500.554 744.437   1
   5   6  11 1000.02 1117.33  -2
   5   6  11 1000.02 1117.33   1
   5  -6  12 484.801 784.307   1
   5   6  12 862.772 1174.59  -2
   5   6  12 862.772 1174.59   1
  -5   6 -13 11.5776 606.419   1
   5   6  13 281.709 783.049  -2
   5   6  13 281.709 783.049   1
  -5   6 -14 195.443 617.363   1
   5   6  14 412.587 947.884  -2
   5   6  14 412.587 947.884   1
  -5   6 -15 45.3612 774.223   1
   5   6  15 595.423 1012.92  -2
   5   6  15 595.423 1012.92   1
   6  -6  14 3521.21 1895.17  -2
   5  -6  15 3521.21 1895.17   1
  -5   6 -16 12.3872 752.913   1
   5   6  16 46.2101 840.891  -2
   5   6  16 46.2101 840.891   1
   6  -6  15 1284.98 1850.08  -2
   5  -6  16 1284.98 1850.08   1
  -5   6 -17 320.980 930.925   1
  -5  -6 -17 573.042 1423.22  -2
  -5  -6 -17 573.042 1423.22   1
  -5   6 -18 354.133 732.043   1
   5   6  18 279.132 1529.22  -2
   5   6  18 279.132 1529.22   1
  -5   6 -19 451.354 862.739   1
   5   6  19 501.301 1218.15  -2
   5   6  19 501.301 1218.15   1
  -5   6 -20 1602.71 769.629   1
   5   6  20 2190.60 1140.93  -2
   5   6  20 2190.60 1140.93   1
   5  -6  21 352.458 655.381   1
   5   6  21 457.491 986.909  -2
   5   6  21 457.491 986.909   1
   5  -6  22 1158.85 863.061   1
   5   6  22 2714.35 1227.48  -2
   5   6  22 2714.35 1227.48   1
   5  -6  23 1098.26 688.532   1
   5   6  23 2232.22 937.813  -2
   5   6  23 2232.22 937.813   1
  -5   7  24 288.605 461.828   1
  -4  -8  24 989.845 877.521  -2
  -5  -7  24 989.845 877.521   1
  -5   7  23 1487.90 634.318   1
  -4  -8  23 1105.94 676.432  -2
  -5  -7  23 1105.94 676.432   1
  -5   7  22 3111.94 759.188   1
  -4  -8  22 2217.96 1187.34  -2
  -5  -7  22 2217.96 1187.34   1
  -5   7  21 4382.65 849.890   1
  -4  -8  21 3839.34 1432.33  -2
  -5  -7  21 3839.34 1432.33   1
  -5   7  20 3293.02 938.335   1
  -4  -8  20 2114.92 1117.86  -2
  -5  -7  20 2114.92 1117.86   1
  -5  -7  19 2724.69 774.280   1
  -4  -8  19 3031.91 1777.97  -2
  -5  -7  19 3031.91 1777.97   1
  -5   7  18 362.523 791.265   1
  -5   7  17 2103.44 676.008   1
  -5   7  16 717.162 485.403   1
  -5   7  15 3332.55 460.235   1
  -5   7  14 3600.66 509.842   1
  -5   6  15 3950.91 1737.81  -2
  -5   7  14 3950.91 1737.81   1
  -5  -7  13 4149.87 1154.23   1
  -5  -7  12 2109.13 730.372   1
  -5   7  11 2872.25 579.376   1
  -5   7  10 14827.4 749.766   1
  -5   6  11 19313.8 1538.47  -2
  -5   7  10 19313.8 1538.47   1
  -5   7   9 23437.6 584.006   1
  -5  -7   8 138.078 438.947   1
  -5   7   7 87553.6 787.060   1
  -5   7   6 19775.1 503.049   1
  -5  -7   5 64098.3 652.226   1
  -5   7   4 12728.2 499.046   1
  -5   7   3 4215.14 603.328   1
  -5  -7   2 118.978 469.278   1
  -5  -7   1 2916.47 311.846   1
   5   7   0 5203.68 357.728   1
   5   7   1 5776.32 355.690   1
   5   7   2 770.184 393.745   1
   5   7   3 2111.84 474.734   1
   5   7   4 31033.1 646.266   1
  -5   7  -5 6212.56 540.643   1
  -5  -7  -5 12115.4 1354.99  -2
  -5  -7  -5 12115.4 1354.99   1
  -5   7  -6 7848.31 658.686   1
   5   7   6 14575.6 1018.98  -2
   5   7   6 14575.6 1018.98   1
  -5   7  -7 4625.69 680.597   1
   5   7   7 8424.51 997.295  -2
   5   7   7 8424.51 997.295   1
  -5   7  -8 1013.05 669.216   1
   5   7   8 4489.90 1472.78  -2
   5   7   8 4489.90 1472.78   1
  -5   7  -9 8455.31 758.691   1
   5   7   9 15938.9 1675.46  -2
   5   7   9 15938.9 1675.46   1
  -5   7 -10 7136.46 631.356   1
   5   7  10 14456.1 1843.36  -2
   5   7  10 14456.1 1843.36   1
  -5   7 -11 1553.89 624.291   1
   5   7  11 2930.36 1212.73  -2
   5   7  11 2930.36 1212.73   1
  -5   7 -12 1062.97 576.579   1
   5   7  12 1587.74 1217.52  -2
   5   7  12 1587.74 1217.52   1
  -5   7 -13 2131.28 626.688   1
  -5  -7 -13 3010.83 1083.73  -2
  -5  -7 -13 3010.83 1083.73   1
   6  -7  12 2900.27 1748.74  -2
   5  -7  13 2900.27 1748.74   1
  -5   7 -14 673.297 640.462   1
   5   7  14 420.254 1123.12  -2
   5   7  14 420.254 1123.12   1
   6  -7  13-55.4335 1834.00  -2
   5  -7  14-55.4335 1834.00   1
  -5   7 -15 2480.30 767.899   1
   5   7  15 4008.50 957.279  -2
   5   7  15 4008.50 957.279   1
  -6   7 -14 3223.44 1306.74  -2
  -5   7 -15 3223.44 1306.74   1
  -5   7 -16 1149.78 997.508   1
   5   7  16 1903.81 1082.27  -2
   5   7  16 1903.81 1082.27   1
  -5   7 -17 1262.20 981.878   1
   5   7  17 3379.57 1210.00  -2
   5   7  17 3379.57 1210.00   1
  -5   7 -18 408.841 915.383   1
   5   7  18-57.1347 1882.42  -2
   5   7  18-57.1347 1882.42   1
  -5   7 -19 3517.38 856.999   1
   5   7  19 7704.92 1271.17  -2
   5   7  19 7704.92 1271.17   1
  -5   7 -20 1471.92 751.875   1
   5   7  20 2093.58 1578.77  -2
   5   7  20 2093.58 1578.77   1
   5  -7  21 4772.97 655.423   1
   5   7  21 8507.74 1459.77  -2
   5   7  21 8507.74 1459.77   1
   5  -7  22 74.3392 773.527   1
   5   7  22 53.6416 1108.77  -2
   5   7  22 53.6416 1108.77   1
   5  -7  23 856.215 578.829   1
   5   7  23 1862.98 869.040  -2
   5   7  23 1862.98 869.040   1
  -5   8  23 293.351 547.472   1
  -4  -9  23 506.143 676.193  -2
  -5  -8  23 506.143 676.193   1
  -5   8  22 1856.51 688.166   1
  -4  -9  22 623.555 1147.39  -2
  -5  -8  22 623.555 1147.39   1
  -5   8  21 34.9706 756.285   1
  -4  -9  21 1390.15 1309.16  -2
  -5  -8  21 1390.15 1309.16   1
  -5   8  20-307.858 834.535   1
  -4  -9  20-391.590 1056.60  -2
  -5  -8  20-391.590 1056.60   1
  -5   8  19 4410.53 895.671   1
  -4  -9  19 4223.49 1203.15  -2
  -5  -8  19 4223.49 1203.15   1
  -5   8  18 228.608 632.844   1
  -5   8  17 1104.05 649.590   1
  -5  -8  16 93.3307 530.956   1
  -5   8  15-197.107 569.533   1
  -5   8  14 2802.17 516.200   1
  -5   7  15 5550.89 1806.99  -2
  -5   8  14 5550.89 1806.99   1
  -5   8  13 2527.40 494.894   1
  -5   7  14 6054.95 1775.41  -2
  -5   8  13 6054.95 1775.41   1
  -5  -8  12 4875.54 1175.59   1
  -5  -8  11 55.8988 1126.76   1
  -5   7  12 2697.41 1468.40  -2
  -5   8  11 2697.41 1468.40   1
  -5  -8  10 451.018 797.764   1
  -5   7  11 2646.72 1485.05  -2
  -5   8  10 2646.72 1485.05   1
  -5  -8   9 30150.8 765.751   1
  -5  -8   8 8195.82 629.043   1
  -5  -8   7 32256.5 735.127   1
  -5  -8   6 5525.47 553.650   1
  -5   8   5 1622.90 514.226   1
  -5  -8   4 819.119 426.235   1
  -5   8   3 6522.81 537.034   1
  -5  -8   2 4850.82 546.751   1
  -5  -8   1 6679.07 407.187   1
  -5   8   0 3496.17 439.756   1
  -5   8  -1 25.8136 409.749   1
  -5   8  -2 3587.35 546.959   1
   5   8   3 5012.54 688.634   1
   5   8   4 189.054 660.355   1
   5   8   5 12746.3 776.364   1
   5   8   6 1782.16 730.504   1
  -5  -8  -6 3535.64 1318.26  -2
  -5  -8  -6 3535.64 1318.26   1
  -5   8  -7 31828.5 754.742   1
  -5   8  -8 476.258 673.166   1
   5   8   8-316.896 1599.19  -2
   5   8   8-316.896 1599.19   1
  -5   8  -9 14373.7 661.067   1
   5   8   9 28699.8 1871.88  -2
   5   8   9 28699.8 1871.88   1
  -5   8 -10 1788.83 613.025   1
   5   8  10 6773.67 1724.85  -2
   5   8  10 6773.67 1724.85   1
  -5   8 -11 90.5096 546.027   1
   5   8  11 52.7633 1234.89  -2
   5   8  11 52.7633 1234.89   1
   5  -8  12 269.872 603.147   1
   5   8  12 959.056 906.178  -2
   5   8  12 959.056 906.178   1
  -5   8 -13-41.5129 704.651   1
   5   8  13 41.6677 928.916  -2
   5   8  13 41.6677 928.916   1
  -5   8 -14 802.998 652.717   1
   5   8  14 902.588 1119.46  -2
   5   8  14 902.588 1119.46   1
  -5   8 -15 1677.51 936.816   1
   5   8  15 1280.84 977.649  -2
   5   8  15 1280.84 977.649   1
  -5   8 -16 73.4211 953.842   1
   5   8  16 926.440 1231.38  -2
   5   8  16 926.440 1231.38   1
  -5   8 -17-258.229 930.412   1
   5   8  17 1260.06 1217.32  -2
   5   8  17 1260.06 1217.32   1
  -5   8 -18 2291.61 871.019   1
   5   8  18 2986.27 1121.19  -2
   5   8  18 2986.27 1121.19   1
  -5   8 -19 858.996 803.966   1
   5   8  19 2464.21 1684.70  -2
   5   8  19 2464.21 1684.70   1
  -5   8 -20 239.106 683.302   1
   5   8  20 935.505 1496.56  -2
   5   8  20 935.505 1496.56   1
  -5   8 -21 680.976 758.352   1
   5   8  21 1978.61 1269.67  -2
   5   8  21 1978.61 1269.67   1
   6  -8  20 3921.66 1373.95  -2
   5  -8  21 3921.66 1373.95   1
   5  -8  22 626.627 676.902   1
   5   8  22 1365.25 1024.10  -2
   5   8  22 1365.25 1024.10   1
  -5   9  23 105.539 501.956   1
  -5   9  22 87.2144 577.380   1
  -4 -10  22 496.923 961.040  -2
  -5  -9  22 496.923 961.040   1
  -5   9  21 922.543 679.368   1
  -4 -10  21 1553.16 1218.19  -2
  -5  -9  21 1553.16 1218.19   1
  -5   9  20 139.082 523.287   1
  -4 -10  20 2750.65 1452.68  -2
  -5  -9  20 2750.65 1452.68   1
  -5  -9  19 22.0785 565.885   1
  -5   9  18 146.108 606.466   1
  -5  -9  17 3329.25 652.164   1
  -5  -9  16 76.8106 649.476   1
  -5   9  15 1806.82 490.834   1
  -5   9  14 109.653 524.557   1
  -5   9  13 9410.83 563.324   1
  -5   9  12 1941.48 513.892   1
  -5  -9  11 6149.06 1210.14   1
  -5   9  10 3906.44 641.631   1
  -5  -9   9 9505.23 677.957   1
  -5  -9   8 31892.5 792.043   1
  -5  -9   7 9406.78 637.292   1
  -5   9   6 11932.5 631.499   1
  -5  -9   5 2369.68 681.466   1
  -5  -9   4 237.991 545.123   1
  -5  -9   3-92.7030 550.900   1
  -5  -9   2 3416.82 548.180   1
   5   9  -1 4483.28 474.384   1
   5   9   0 1206.76 469.807   1
  -5   9  -1 4891.63 486.579   1
   5   9   2 1092.38 564.450   1
   5   9   3 1134.59 582.029   1
   5   9   4 579.822 700.862   1
   5   9   5 17084.8 877.588   1
  -5   9  -6 112.455 747.688   1
  -5  -9  -6 1974.81 1432.36  -2
  -5  -9  -6 1974.81 1432.36   1
   5   9   7 3388.94 791.517   1
  -5   9  -8 218.907 791.378   1
   5   9   9 4165.45 835.497   1
  -5   9 -10 3780.48 864.577   1
   5   9  10 6958.67 1818.62  -2
   5   9  10 6958.67 1818.62   1
   5  -9  11 1201.55 741.295   1
   5   9  11 2826.42 1072.29  -2
   5   9  11 2826.42 1072.29   1
  -5   9 -12 320.196 737.436   1
   5   9  12-86.6134 1038.92  -2
   5   9  12-86.6134 1038.92   1
   5  -9  13-129.355 745.634   1
  -5  -9 -13-114.095 1089.88  -2
  -5  -9 -13-114.095 1089.88   1
  -5   9 -14 1291.35 787.099   1
   5   9  14 2386.69 1136.17  -2
   5   9  14 2386.69 1136.17   1
  -5   9 -15 535.605 955.734   1
   5   9  15 824.297 1355.70  -2
   5   9  15 824.297 1355.70   1
  -5   9 -16 986.466 932.402   1
   5   9  16 2508.88 1268.74  -2
   5   9  16 2508.88 1268.74   1
  -5   9 -17 1208.67 886.337   1
   5   9  17 1800.45 1204.21  -2
   5   9  17 1800.45 1204.21   1
  -5   9 -18 5196.07 1177.04   1
   5   9  18 9301.29 1167.64  -2
   5   9  18 9301.29 1167.64   1
  -6   9 -17 4187.96 1893.01  -2
  -5   9 -18 4187.96 1893.01   1
  -5   9 -19 2016.64 1031.77   1
   5   9  19 2092.13 941.274  -2
   5   9  19 2092.13 941.274   1
  -6   9 -18 3090.61 1692.53  -2
  -5   9 -19 3090.61 1692.53   1
  -5   9 -20 1827.66 644.305   1
   5   9  20 3266.65 1412.94  -2
   5   9  20 3266.65 1412.94   1
  -5   9 -21 1102.98 669.725   1
   5   9  21 1304.90 1126.38  -2
   5   9  21 1304.90 1126.38   1
   6  -9  20 2019.34 1219.83  -2
   5  -9  21 2019.34 1219.83   1
   5  -9  22 236.193 582.355   1
   5   9  22 33.3856 857.051  -2
   5   9  22 33.3856 857.051   1
  -5  10  22 29.5937 497.735   1
  -5 -10  21 299.805 622.963   1
  -5  10  20 357.946 560.685   1
  -4 -11  20 1853.46 1273.48  -2
  -5 -10  20 1853.46 1273.48   1
  -5 -10  19 579.885 624.490   1
  -5  10  18 235.662 688.707   1
  -5 -10  17 611.875 618.430   1
  -5 -10  16 261.286 651.738   1
  -5 -10  15 7015.24 773.109   1
  -5 -10  14 5269.55 613.801   1
  -5 -10  13 6729.36 622.271   1
  -5 -10  12 3962.43 597.145   1
  -5  10  11 2422.37 579.811   1
  -5  10  10 11139.5 778.662   1
  -5  10   9 228.949 652.291   1
  -5  10   8 2278.15 624.189   1
  -5 -10   7 4690.09 631.777   1
  -5 -10   6 1950.35 730.564   1
  -5  10   5 1402.55 614.821   1
  -5 -10   4 1994.42 585.970   1
  -5 -10   3 3071.02 601.546   1
  -5 -10   2-134.922 584.853   1
   5  10  -1 5340.33 613.849   1
  -5  10   0 5465.31 528.435   1
   5  10   1 7118.01 540.344   1
   5  10   2 2257.58 631.350   1
   5  10   3 32598.6 828.188   1
   5  10   4 1928.14 782.453   1
   5  10   5 3250.29 806.565   1
  -5  10  -6 4953.66 853.034   1
   5  10   7 2230.15 844.941   1
   5  10   8 1524.90 856.702   1
   5  10   9 8074.87 654.586   1
   5  10  10-17.9030 619.816   1
   5  10  11 5360.62 786.064   1
   5  10  11 10089.0 1463.67  -2
   5  10  11 10089.0 1463.67   1
   5 -10  12 470.191 748.256   1
   5  10  12 725.004 1094.76  -2
   5  10  12 725.004 1094.76   1
  -5  10 -13 3952.61 777.861   1
   5  10  13 6923.62 1008.77  -2
   5  10  13 6923.62 1008.77   1
  -5  10 -14 1947.17 1000.01   1
   5  10  14 4765.90 1402.85  -2
   5  10  14 4765.90 1402.85   1
  -5  10 -15 611.565 1357.88   1
   5  10  15-142.311 1274.37  -2
   5  10  15-142.311 1274.37   1
  -6  10 -14 1775.33 1937.84  -2
  -5  10 -15 1775.33 1937.84   1
   5  10  16 65.4125 1230.70  -2
   5  10  16 65.4125 1230.70   1
  -6  10 -15 1615.15 1269.03  -2
  -5  10 -16 1615.15 1269.03   1
   5  10  17 1890.90 1169.53  -2
   5  10  17 1890.90 1169.53   1
  -6  10 -16 5050.59 1243.04  -2
  -5  10 -17 5050.59 1243.04   1
   5  10  18 1406.34 759.846  -2
   5  10  18 1406.34 759.846   1
  -6  10 -17 1237.46 1074.62  -2
  -5  10 -18 1237.46 1074.62   1
   5  10  19 730.023 866.594  -2
   5  10  19 730.023 866.594   1
  -6  10 -18 1216.21 962.457  -2
  -5  10 -19 1216.21 962.457   1
  -5  10 -20-55.2137 735.855   1
   5  10  20-470.503 1212.87  -2
   5  10  20-470.503 1212.87   1
  -6  10 -19 1232.81 1332.53  -2
  -5  10 -20 1232.81 1332.53   1
   5  10  21 720.208 951.023  -2
   5  10  21 720.208 951.023   1
   6 -10  20 632.580 1040.35  -2
   5 -10  21 632.580 1040.35   1
  -5  11  22 230.817 662.766   1
  -5  11  21 75.2171 520.486   1
  -5 -11  20 251.528 376.577   1
  -5 -11  19 223.642 582.449   1
  -5 -11  18 259.940 540.413   1
  -5 -11  17 1770.11 603.664   1
  -5 -11  16 890.761 638.937   1
  -5 -11  15 789.103 745.568   1
  -5 -11  14-172.125 764.338   1
  -5 -11  13 465.509 603.460   1
  -5 -11  12 440.091 582.573   1
  -5  11  11 3277.31 661.463   1
  -5 -11  10 275.722 562.275   1
  -5  11   9 6584.63 638.191   1
  -5  11   8 1176.56 651.944   1
  -5 -11   7 8773.46 853.641   1
  -5 -11   6 457.496 766.484   1
  -5 -11   5 2576.15 668.597   1
  -5 -11   4 778.405 645.865   1
  -5 -11   3 203.193 627.051   1
  -5 -11   2 1192.60 637.607   1
  -5  11   1 42384.1 887.011   1
  -5  11   0 4759.17 644.976   1
   5  11   1 17685.0 639.173   1
   5  11   2 802.307 686.408   1
  -5  11  -3 3016.79 690.068   1
   5  11   4 2122.81 705.236   1
   5  11   5 2997.83 900.275   1
   5  11   6-131.236 847.963   1
   5  11   7 138.304 698.941   1
  -5 -11  -8 1555.59 558.649   1
  -5 -11  -9 525.550 649.487   1
   5  11  10 918.794 658.473   1
  -5  11 -11 136.588 578.216   1
   5 -11  12 1096.95 655.385   1
   5  11  12 1419.08 1083.24  -2
   5  11  12 1419.08 1083.24   1
   5 -11  13 4478.13 968.508   1
   5  11  13 6581.52 1095.81  -2
   5  11  13 6581.52 1095.81   1
   5  11  14-177.936 1230.74  -2
   5  11  14-177.936 1230.74   1
  -6  11 -13 2778.65 1329.14  -2
  -5  11 -14 2778.65 1329.14   1
   5  11  15 26956.3 1439.99  -2
   5  11  15 26956.3 1439.99   1
  -6  11 -14 21200.0 1375.92  -2
  -5  11 -15 21200.0 1375.92   1
   5  11  16 4450.34 1188.18  -2
   5  11  16 4450.34 1188.18   1
  -6  11 -15 2473.97 1226.75  -2
  -5  11 -16 2473.97 1226.75   1
   5  11  17 6113.75 1118.15  -2
   5  11  17 6113.75 1118.15   1
  -6  11 -16 3553.13 1141.40  -2
  -5  11 -17 3553.13 1141.40   1
   5  11  18 1078.20 957.484  -2
   5  11  18 1078.20 957.484   1
  -6  11 -17 803.824 994.651  -2
  -5  11 -18 803.824 994.651   1
   5  11  19 643.109 794.595  -2
   5  11  19 643.109 794.595   1
  -6  11 -18 749.618 871.885  -2
  -5  11 -19 749.618 871.885   1
  -5  11 -20 1311.49 625.766   1
   5  11  20 1849.36 647.561  -2
   5  11  20 1849.36 647.561   1
  -6  11 -19 2254.48 1173.74  -2
  -5  11 -20 2254.48 1173.74   1
  -5  12  21 61.7561 435.914   1
  -5 -12  20 420.861 386.218   1
  -5 -12  19 794.331 476.808   1
  -5  11  20 649.053 1271.53  -2
  -5  12  19 649.053 1271.53   1
  -5 -12  18 138.419 704.242   1
  -5  11  19 342.327 1010.86  -2
  -5  12  18 342.327 1010.86   1
  -5 -12  17 338.600 635.060   1
  -5  11  18 1753.08 1635.39  -2
  -5  12  17 1753.08 1635.39   1
  -5 -12  16 17525.2 837.961   1
  -5  11  17 97725.6 2312.92  -2
  -5  12  16 97725.6 2312.92   1
  -5 -12  15 1057.67 742.290   1
  -5 -12  14 14533.2 835.864   1
  -5 -12  13 9647.66 813.249   1
  -5 -12  12 1319.23 670.584   1
  -5 -12  11 2851.98 666.596   1
  -5 -12  10 861.961 763.114   1
  -5  12   9 2663.42 875.363   1
  -5  12   8 74.3847 715.747   1
  -5  12   7 947.622 672.275   1
  -5  12   6 333.391 557.110   1
  -5 -12   5 1105.38 688.673   1
  -5 -12   4 2116.27 678.505   1
  -5 -12   3 24156.0 834.533   1
  -5  12   2 3876.30 691.811   1
   5  12  -1 8334.78 731.168   1
   5  12   0 2010.40 674.131   1
   5  12   1 3692.38 748.422   1
   5  12   2 36564.4 944.292   1
   5  12   3 16882.4 851.173   1
  -5  12  -4 604.188 741.141   1
   5  12   5 9034.97 559.234   1
  -5 -12  -6 2218.15 533.608   1
   5  12   7 240.889 578.267   1
   5  12   8 2804.32 667.946   1
   5  12   9 778.341 656.035   1
   5  12  10 247.553 602.741   1
  -5  12 -11 1282.77 1347.26   1
   5  12  11 3788.06 1993.93  -2
   5  12  11 3788.06 1993.93   1
   5  12  12 11323.2 2008.74  -2
   5  12  12 11323.2 2008.74   1
  -6  12 -11 9905.24 1991.38  -2
  -5  12 -12 9905.24 1991.38   1
   5 -12  13 9743.01 1242.17   1
   5  12  13 14718.0 2082.05  -2
   5  12  13 14718.0 2082.05   1
  -6  12 -12 7677.70 1900.80  -2
  -5  12 -13 7677.70 1900.80   1
   5  12  14 5848.51 1252.90  -2
   5  12  14 5848.51 1252.90   1
  -6  12 -13 4101.73 1268.72  -2
  -5  12 -14 4101.73 1268.72   1
   5  12  15 293.765 971.290  -2
   5  12  15 293.765 971.290   1
  -6  12 -14 1555.52 1210.50  -2
  -5  12 -15 1555.52 1210.50   1
   5  12  16 1841.90 1064.09  -2
   5  12  16 1841.90 1064.09   1
  -6  12 -15 3417.72 1145.90  -2
  -5  12 -16 3417.72 1145.90   1
   5  12  17 1437.52 968.868  -2
   5  12  17 1437.52 968.868   1
  -6  12 -16 2487.75 1035.43  -2
  -5  12 -17 2487.75 1035.43   1
   5  12  18 221.081 838.579  -2
   5  12  18 221.081 838.579   1
  -6  12 -17 1190.38 882.085  -2
  -5  12 -18 1190.38 882.085   1
   5  12  19 327.250 687.927  -2
   5  12  19 327.250 687.927   1
  -6  12 -18 398.728 734.623  -2
  -5  12 -19 398.728 734.623   1
  -6  12 -19 2273.68 979.885  -2
  -5  12 -20 2273.68 979.885   1
  -5 -13  20 142.621 600.660   1
  -5  13  19 390.381 442.618   1
  -5  12  20 953.144 749.158  -2
  -5  13  19 953.144 749.158   1
  -5 -13  18 34.5438 606.423   1
  -5  12  19 1368.17 894.178  -2
  -5  13  18 1368.17 894.178   1
  -5 -13  17 717.661 707.714   1
  -5  12  18 925.890 992.213  -2
  -5  13  17 925.890 992.213   1
  -5 -13  16 1290.84 635.018   1
  -5  12  17 1564.66 1594.19  -2
  -5  13  16 1564.66 1594.19   1
  -5 -13  15 377.227 808.101   1
  -5  12  16 5760.26 1744.57  -2
  -5  13  15 5760.26 1744.57   1
  -5 -13  14 1289.49 722.570   1
  -5 -13  13-355.346 729.980   1
  -5 -13  12 563.518 786.607   1
  -5 -13  11 231.965 795.604   1
  -5  13  10 4679.47 793.734   1
  -5  13   9 269.731 654.763   1
  -5  13   8 2816.54 747.688   1
  -5  13   7-60.7661 696.575   1
  -5  13   6 1833.82 701.750   1
  -5  13   5 2834.03 603.441   1
  -5  13   4 1094.05 537.192   1
  -5 -13   3 5940.96 661.067   1
  -5 -13   2 3292.36 580.501   1
  -5  13   1 2748.23 512.973   1
   5  13   0 61952.7 741.366   1
  -5  13  -1 71.7901 559.244   1
   5  13   2 480.802 518.125   1
   5  13   3-200.783 583.327   1
   5  13   4 330.972 587.191   1
   5  13   5 356.869 550.537   1
   5  13   6 15769.3 567.771   1
   5  13   7 2423.59 546.474   1
   5  13   8 1690.55 597.202   1
   5  13   8 3079.42 1823.06  -2
   5  13   8 3079.42 1823.06   1
   5  13   9 115.478 957.126   1
   5  13  10 948.639 926.618   1
   5  13  11 1143.20 1834.02  -2
   5  13  11 1143.20 1834.02   1
  -6  13 -10 2164.52 1913.38  -2
  -5  13 -11 2164.52 1913.38   1
   5  13  12 251.873 1905.16  -2
   5  13  12 251.873 1905.16   1
  -6  13 -11 2432.81 1802.94  -2
  -5  13 -12 2432.81 1802.94   1
   5  13  13 577.386 1803.76  -2
   5  13  13 577.386 1803.76   1
  -6  13 -12 1800.74 1261.44  -2
  -5  13 -13 1800.74 1261.44   1
   5  13  14 18844.1 1865.54  -2
   5  13  14 18844.1 1865.54   1
  -6  13 -13 20872.3 1322.43  -2
  -5  13 -14 20872.3 1322.43   1
   5  13  15-191.189 1573.17  -2
   5  13  15-191.189 1573.17   1
  -6  13 -14-30.6382 1022.82  -2
  -5  13 -15-30.6382 1022.82   1
   5  13  16 11616.3 1597.80  -2
   5  13  16 11616.3 1597.80   1
  -6  13 -15 8281.50 1081.26  -2
  -5  13 -16 8281.50 1081.26   1
   5  13  17 572.279 827.227  -2
   5  13  17 572.279 827.227   1
  -6  13 -16 1148.75 902.961  -2
  -5  13 -17 1148.75 902.961   1
   5  13  18 389.110 716.931  -2
   5  13  18 389.110 716.931   1
  -6  13 -17 864.883 760.984  -2
  -5  13 -18 864.883 760.984   1
  -6  13 -18 350.507 973.266  -2
  -5  13 -19 350.507 973.266   1
  -5  14  19 1043.37 460.152   1
  -5 -14  18 123.066 512.240   1
  -5  13  19 789.999 713.498  -2
  -5  14  18 789.999 713.498   1
  -5 -14  17 1064.24 502.790   1
  -5  13  18 766.475 1037.10  -2
  -5  14  17 766.475 1037.10   1
  -5 -14  16-265.556 553.593   1
  -5  13  17 35.2803 1479.79  -2
  -5  14  16 35.2803 1479.79   1
  -5 -14  15 429.624 664.999   1
  -5 -14  14 5571.13 898.884   1
  -5 -14  13 4799.03 943.006   1
  -5 -14  12 695.681 955.646   1
  -5 -14  11 3857.74 795.150   1
  -5  14  10 194.396 741.476   1
  -5 -14   9 2902.60 785.939   1
  -5  14   8 1635.59 886.440   1
  -5  14   7 590.444 733.343   1
  -5  14   6 2109.88 736.302   1
  -5  14   5-69.2374 732.549   1
  -5  14   4 4203.78 582.071   1
   5  14  -3 8025.59 619.634   1
  -5  14   2 20665.4 620.916   1
   5  14  -1 8907.40 513.034   1
  -5  14   0 323.742 575.332   1
   5  14   1 5500.05 599.397   1
   5  14   2 7133.84 610.289   1
   5  14   3 160.093 685.349   1
   5  14   4 1236.67 611.371   1
   5  14   5 818.706 501.160   1
  -5  14  -6 1310.27 507.223   1
   5  14   7 91.0810 731.499   1
   5  14   8 391.539 742.104   1
  -5  14  -9-123.721 1452.43   1
   5  14   9-115.368 1833.04  -2
   5  14   9-115.368 1833.04   1
  -5  14 -10-818.244 1378.52   1
   5  14  10 633.794 1791.65  -2
   5  14  10 633.794 1791.65   1
   5  14  11 620.777 1810.00  -2
   5  14  11 620.777 1810.00   1
  -6  14 -10-4.41089 1756.23  -2
  -5  14 -11-4.41089 1756.23   1
   5  14  12 17428.8 1908.62  -2
   5  14  12 17428.8 1908.62   1
  -6  14 -11 13146.5 1829.92  -2
  -5  14 -12 13146.5 1829.92   1
   5  14  13 1007.87 1675.47  -2
   5  14  13 1007.87 1675.47   1
  -6  14 -12 786.145 1167.46  -2
  -5  14 -13 786.145 1167.46   1
   5  14  14 6998.50 1660.37  -2
   5  14  14 6998.50 1660.37   1
  -6  14 -13 4554.12 1108.95  -2
  -5  14 -14 4554.12 1108.95   1
   5  14  15-96.6743 1423.90  -2
   5  14  15-96.6743 1423.90   1
  -6  14 -14 114.338 984.190  -2
  -5  14 -15 114.338 984.190   1
   5  14  16 1269.89 1306.71  -2
   5  14  16 1269.89 1306.71   1
  -6  14 -15 693.515 872.281  -2
  -5  14 -16 693.515 872.281   1
   5  14  17-251.672 1100.51  -2
   5  14  17-251.672 1100.51   1
  -6  14 -16 215.496 647.739  -2
  -5  14 -17 215.496 647.739   1
   5  14  18 433.530 853.547  -2
   5  14  18 433.530 853.547   1
  -6  14 -17 1678.62 957.167  -2
  -5  14 -18 1678.62 957.167   1
  -5 -15  18 229.004 468.805   1
  -5 -15  17-162.672 516.920   1
  -5  14  18 667.718 740.904  -2
  -5  15  17 667.718 740.904   1
  -5 -15  16 1810.47 526.761   1
  -5 -15  15 16.1842 583.864   1
  -5 -15  14 1324.94 782.225   1
  -5 -15  13 875.505 832.524   1
  -5 -15  12 810.167 894.126   1
  -5 -15  11 3378.15 965.757   1
  -5 -15  10 816.491 643.339   1
  -5  15   9 1686.75 731.428   1
  -5  15   8-61.3406 880.675   1
  -5  15   7 891.022 881.394   1
  -5  15   6 494.690 863.055   1
  -5  15   5 3784.05 921.535   1
   5  15  -4 5603.52 1039.55   1
   5  15  -3 4501.85 667.394   1
   5  15  -2 614.728 485.295   1
  -5  15   1 5796.07 507.339   1
   5  15   0 4265.39 539.446   1
   5  15   1 913.560 531.046   1
   5  15   2 15.5178 686.602   1
   5  15   3 263.482 784.672   1
  -5 -15  -4 2228.01 839.337   1
   5  15   5 398.861 640.135   1
   5  15   6 3884.49 675.764   1
   5  15   7 875.542 743.954   1
   5  15   8 248.040 728.622   1
   5  15   9 74.1452 928.366   1
  -5  15 -10 2484.47 1326.49   1
   5  15  10 6060.00 1737.98  -2
   5  15  10 6060.00 1737.98   1
   5  15  11 38.0722 1355.99  -2
   5  15  11 38.0722 1355.99   1
  -6  15 -10 3327.80 1708.35  -2
  -5  15 -11 3327.80 1708.35   1
   5  15  12 7738.90 1658.09  -2
   5  15  12 7738.90 1658.09   1
  -6  15 -11 3327.13 1093.62  -2
  -5  15 -12 3327.13 1093.62   1
   5  15  13 6411.38 1575.80  -2
   5  15  13 6411.38 1575.80   1
  -6  15 -12 5540.63 1044.56  -2
  -5  15 -13 5540.63 1044.56   1
   5  15  14 1063.77 1386.08  -2
   5  15  14 1063.77 1386.08   1
  -6  15 -13 1066.89 941.662  -2
  -5  15 -14 1066.89 941.662   1
   5  15  15 3976.63 1329.08  -2
   5  15  15 3976.63 1329.08   1
  -6  15 -14 4184.76 862.794  -2
  -5  15 -15 4184.76 862.794   1
   5  15  16 1430.81 1073.47  -2
   5  15  16 1430.81 1073.47   1
  -6  15 -15 914.209 706.494  -2
  -5  15 -16 914.209 706.494   1
   5  15  17 927.918 881.087  -2
   5  15  17 927.918 881.087   1
  -6  15 -16 653.186 864.309  -2
  -5  15 -17 653.186 864.309   1
  -5 -16  16 2673.27 369.852   1
  -5 -16  15-25.7270 414.971   1
  -5 -16  14-51.7114 675.614   1
  -5 -16  13-293.653 739.855   1
  -5 -16  12 1308.63 795.208   1
  -5 -16  11 905.724 839.658   1
  -5 -16  10 97.2723 671.868   1
  -5  16   9-152.601 686.890   1
  -5 -16   8 4538.45 947.320   1
  -6  15   9 5993.51 1655.04  -2
  -5  16   8 5993.51 1655.04   1
  -5  16   7 704.674 853.699   1
  -5  16   6 5827.01 905.752   1
  -5  16   5 4179.63 739.611   1
  -5  16   4 849.985 726.200   1
  -5  16   3 1571.33 743.539   1
  -5  16   2 4922.03 661.704   1
  -5  16   1-246.510 630.144   1
  -5  16   0 1586.38 635.569   1
  -5 -16  -1 1042.30 766.852   1
  -5 -16  -2 1129.91 776.541   1
  -5 -16  -3 1006.09 986.464   1
  -5 -16  -4 179.542 792.742   1
  -5 -16  -5 435.510 778.483   1
   5  16   6 10290.1 761.692   1
   5  16   7 291.626 686.694   1
   5  16   8 9650.59 736.218   1
   5  16   9 84.8120 839.270   1
   5  16  10 1861.13 1058.29   1
  -6  16  -9 1989.42 1640.25  -2
  -5  16 -10 1989.42 1640.25   1
   5  16  11-623.570 1527.84  -2
   5  16  11-623.570 1527.84   1
  -6  16 -10-186.540 932.660  -2
  -5  16 -11-186.540 932.660   1
   5  16  12 239.615 1433.56  -2
   5  16  12 239.615 1433.56   1
  -6  16 -11 534.927 932.072  -2
  -5  16 -12 534.927 932.072   1
   5  16  13 1758.70 1319.47  -2
   5  16  13 1758.70 1319.47   1
  -6  16 -12 1682.64 848.487  -2
  -5  16 -13 1682.64 848.487   1
   5  16  14 215.712 1186.97  -2
   5  16  14 215.712 1186.97   1
  -6  16 -13 234.177 765.722  -2
  -5  16 -14 234.177 765.722   1
   5  16  15 1347.57 1042.15  -2
   5  16  15 1347.57 1042.15   1
  -6  16 -14 1725.31 661.326  -2
  -5  16 -15 1725.31 661.326   1
   5  16  16 207.951 837.477  -2
   5  16  16 207.951 837.477   1
  -5 -17  15 327.262 368.145   1
  -5 -17  14 1741.42 399.174   1
  -5 -17  13 686.022 512.764   1
  -5 -17  12 488.654 551.033   1
  -5 -17  11 738.458 756.813   1
  -6  16  12 1624.31 1358.74  -2
  -5  17  11 1624.31 1358.74   1
  -5  17  10 1219.15 782.590   1
  -6  16  11 4059.82 1453.11  -2
  -5  17  10 4059.82 1453.11   1
  -5 -17   9 187.735 656.539   1
  -6  16  10 309.821 1448.04  -2
  -5  17   9 309.821 1448.04   1
  -5  17   8 1265.76 574.121   1
  -5  17   7 2263.96 600.559   1
  -5  17   6 5354.77 700.984   1
  -5  17   5 3618.25 881.517   1
  -5  17   4 6490.51 734.765   1
  -5  17   3 1646.20 697.172   1
  -5  17   2 1738.21 604.681   1
  -5  17   1 4.24612 605.908   1
  -5  17   0 36.1038 596.624   1
  -5 -17  -1 298.259 731.133   1
  -5 -17  -2-52.2831 737.243   1
  -5 -17  -3 904.559 649.908   1
  -5 -17  -4 82.4355 634.832   1
  -5 -17  -5 2120.53 722.159   1
  -5 -17  -6 1039.75 708.788   1
  -5 -17  -7-200.536 622.769   1
  -5  17  -8 1919.93 768.601   1
   5  17   9 485.962 752.316   1
   5  17  10 1811.84 719.977   1
   5  17  11 498.674 887.665   1
  -6  17 -10 782.681 1283.59  -2
  -5  17 -11 782.681 1283.59   1
   5  17  12 197.506 829.620   1
  -6  17 -11 488.113 1159.38  -2
  -5  17 -12 488.113 1159.38   1
   5  17  13 509.569 816.745   1
   5  17  13 437.847 1066.73  -2
   5  17  13 437.847 1066.73   1
  -6  17 -12 914.495 679.286  -2
  -5  17 -13 914.495 679.286   1
   5  17  14 865.258 690.136   1
   5  17  14 857.456 945.957  -2
   5  17  14 857.456 945.957   1
  -6  17 -13 1309.16 858.925  -2
  -5  17 -14 1309.16 858.925   1
  -5  18  14 227.591 585.559   1
  -5 -18  13-121.896 397.804   1
  -5 -18  12 1370.34 584.821   1
  -5 -18  11-4.58343 617.857   1
  -5 -18  10-220.662 688.588   1
  -5 -18   9 5444.08 775.312   1
  -5 -18   8 510.850 594.915   1
  -5  18   7 5939.82 663.296   1
  -5 -18   6 475.236 645.292   1
  -5  18   5 529.141 786.174   1
  -5 -18   4 609.160 604.412   1
  -5  18   3 439.262 628.587   1
  -5  18   2 388.601 549.505   1
  -5  18   1 1063.68 543.871   1
  -5  18   0-163.786 676.393   1
  -5 -18  -1 11.0778 669.846   1
   5  18   2 588.386 601.834   1
  -5  18  -3 455.746 587.209   1
  -5 -18  -4 4830.99 588.269   1
  -5 -18  -5 4141.73 669.766   1
  -5 -18  -6 79.0246 617.559   1
  -5 -18  -7 9357.65 648.931   1
   5  18   8 1398.87 534.141   1
   5  18   9 2798.26 513.625   1
   5  18  10 49.5478 476.838   1
   5  18  11 556.641 432.986   1
   5  18  12 80.9992 479.615   1
  -6  18 -11 357.415 889.484  -2
  -5  18 -12 357.415 889.484   1
  -5  19  12 1030.60 581.493   1
  -5 -19  11 360.030 492.440   1
  -5 -19  10 2742.49 552.024   1
  -5 -19   9 168.344 594.314   1
  -5 -19   8 3498.02 645.652   1
  -5 -19   7 5105.88 715.657   1
  -5  19   6 1632.04 670.354   1
  -5  19   5 7140.44 603.399   1
  -5 -19   4-154.783 677.104   1
  -5  19   3 958.746 537.008   1
  -5  19   2 1796.76 579.759   1
  -5 -19   1 311.691 589.929   1
  -5  19   0 47.5441 526.072   1
  -5  19  -1 1098.29 526.379   1
  -5 -19  -2 562.312 513.231   1
   5  19   3 1382.97 508.733   1
  -5 -19  -4 754.404 571.266   1
  -5 -19  -5 2567.54 567.018   1
  -5 -19  -6 1230.34 524.398   1
   5  19   7-48.7419 628.113   1
  -5  19  -8 196.049 588.482   1
  -5  19  -9 2658.50 561.266   1
  -5  19 -10 241.656 490.687   1
  -5 -20   9 156.383 663.626   1
  -5 -20   8 766.118 465.462   1
  -5 -20   7 4451.35 518.198   1
  -5 -20   6 215.048 516.669   1
  -5 -20   5 232.926 525.045   1
  -5  20   4 257.055 518.952   1
  -5 -20   3 655.393 432.447   1
  -5 -20   2-135.645 508.625   1
  -5 -20   1 49.7901 422.980   1
  -5 -20   0 918.224 431.815   1
  -5  20  -1 1381.18 428.779   1
  -5 -20  -2 1112.23 492.148   1
  -5 -20  -3 1603.09 488.827   1
  -5 -20  -4 1868.36 466.570   1
  -5 -20  -5 83.7952 436.401   1
  -5  20  -6 591.304 518.887   1
  -5  20  -7 812.148 486.866   1
  -5  20  -8 1566.64 433.220   1
  -5 -21   5 486.703 637.773   1
  -5 -21   4-145.674 673.665   1
  -5 -21   3 431.513 484.824   1
  -5 -21  -1 1420.03 678.852   1
  -6   0  24 3828.90 565.512   1
  -6   0  22-118.054 806.944   1
  -6   0  20 37.4082 951.547   1
  -6   0  18 15919.1 798.102   1
  -6   0  16 47573.6 827.520   1
  -6   0  14 9504.82 1294.51   1
  -6   0  12 23.7606 1076.97   1
  -6   0  10 240.869 969.315   1
  -6   0   8 342.925 602.852   1
  -6   0   6 40589.1 612.252   1
  -6   0   4 392.084 408.282   1
  -6   0   2 165231. 846.989   1
  -6   0   0 233640. 918.324   1
  -6   0  -2 14807.9 404.018   1
   6   0   4 6429.82 592.657   1
   6   0   6 3118.32 632.570   1
  -6   0  -8 534.234 682.560   1
   6   0  10 924.448 1079.40   1
   6   0  12 1725.42 1280.03   1
   6   0  14 4438.97 682.509   1
   6   0  14 8829.79 2043.32  -2
   6   0  14 8829.79 2043.32   1
   6   0  16 16028.7 898.558   1
   6   0  16 28488.9 2208.16  -2
   6   0  16 28488.9 2208.16   1
   6   0  18 48.3081 718.471   1
   6   0  20-114.079 745.270   1
   6   0  22 178.271 385.294   1
  -6   1  25 627.358 644.369   1
  -6  -1  24 149.059 391.831   1
  -6   1  23 935.074 478.280   1
  -6  -1  22 1759.06 567.964   1
  -6   1  21 222.040 605.420   1
  -6   1  20 446.507 574.693   1
  -6   1  19 4903.25 586.051   1
  -6  -1  18 11745.2 568.840   1
  -6   0  18 19611.6 2080.15  -2
  -6   1  18 19611.6 2080.15   1
  -6   1  17 758.691 471.849   1
  -6  -1  16 927.226 453.412   1
  -6   0  16 32206.6 1438.37  -2
  -6   1  16 32206.6 1438.37   1
  -6  -1  15 7811.11 412.229   1
  -6   1  14 20254.9 1054.61   1
  -6   1  13 2564.57 833.209   1
  -6   1  12 16233.7 843.346   1
  -6   1  11 32642.8 918.215   1
  -6   1  10 271.417 617.928   1
  -6   1   9 12510.7 582.166   1
  -6   1   8 90.7327 462.996   1
  -6  -1   7 5266.33 332.977   1
  -6  -1   6 891.120 252.739   1
  -6  -1   5 21181.8 331.500   1
  -6  -1   4 102890. 578.932   1
  -6   1   3 4464.79 283.126   1
   6   1  -2 66854.2 389.761   1
   6   1  -1 18488.5 312.610   1
   6  -1   0 722.700 229.640   1
  -6  -1  -1 6134.87 242.822   1
  -6  -1  -2 1549.88 251.647   1
   6   1   3 21860.5 372.043   1
   6   1   4 19756.4 378.203   1
   6  -1   5 6453.33 395.058   1
   6   1   6 4076.89 457.057   1
  -6   1  -7 1740.11 463.697   1
  -6   1  -8 5566.90 513.272   1
   6   1   9-407.762 717.349   1
   6   1  10 312.798 787.378   1
   6   1  11 1858.69 846.588   1
   6   1  12 19270.0 1039.47   1
   6   1  13 14619.3 1039.81   1
   6   1  13 27730.8 1455.74  -2
   6   1  13 27730.8 1455.74   1
   6   1  14 32989.0 598.649   1
   6  -1  14 60464.6 1658.58  -2
   6  -1  14 60464.6 1658.58   1
  -6   1 -15 3331.32 498.052   1
   6  -1  15 6174.14 1403.67  -2
   6  -1  15 6174.14 1403.67   1
   6  -1  16 1099.36 510.237   1
   6  -1  16 840.791 1403.04  -2
   6  -1  16 840.791 1403.04   1
   6   1  17 2641.66 542.375   1
   6   1  18 881.738 619.224   1
   6   1  19 1859.23 609.801   1
   6   1  20 1900.66 478.993   1
   6   1  21-95.3626 387.293   1
   6   1  22 868.588 343.257   1
   6   1  23-86.9584 378.806   1
  -6   2  25 406.639 646.351   1
  -6  -2  24 510.166 524.025   1
  -6   1  24 824.218 1169.81  -2
  -6   2  24 824.218 1169.81   1
  -6  -2  23 493.898 513.526   1
  -6   1  23 693.191 1398.95  -2
  -6   2  23 693.191 1398.95   1
  -6  -2  22 492.078 539.789   1
  -6   1  22 1301.78 1322.01  -2
  -6   2  22 1301.78 1322.01   1
  -6  -2  21 952.486 699.210   1
  -6   1  21 1183.30 1148.27  -2
  -6   2  21 1183.30 1148.27   1
  -6  -2  20 1222.71 744.536   1
  -6   1  20 1908.93 1274.03  -2
  -6   2  20 1908.93 1274.03   1
  -6  -2  19 6009.06 828.313   1
  -6   1  19 7696.85 1338.50  -2
  -6   2  19 7696.85 1338.50   1
  -6   2  18-24.8200 693.746   1
  -6   1  18 7570.59 1366.25  -2
  -6   2  18 7570.59 1366.25   1
  -6  -2  17 20093.6 649.121   1
  -6   1  17 20014.0 1386.39  -2
  -6   2  17 20014.0 1386.39   1
  -6  -2  16 19369.0 598.492   1
  -6   1  16 18815.5 1095.96  -2
  -6   2  16 18815.5 1095.96   1
  -6  -2  15 3214.89 399.384   1
  -6   1  15 8995.34 1215.55  -2
  -6   2  15 8995.34 1215.55   1
  -6  -2  14 149.776 1144.76   1
  -6   1  14 14008.8 1861.31  -2
  -6   2  14 14008.8 1861.31   1
  -6  -2  13 7524.13 839.530   1
  -6   2  12 6024.79 801.691   1
  -6   2  11 2980.87 701.114   1
  -6  -2  10 1636.69 561.033   1
  -6   2   9 8567.74 438.192   1
  -6  -2   8 3397.14 406.836   1
  -6   2   7 7303.21 352.960   1
  -6  -2   6 9311.80 354.862   1
  -6  -2   5 2847.43 318.655   1
   6   2  -4 4153.46 265.868   1
   6   2  -3 65609.2 445.837   1
   6   2  -2 6856.06 260.601   1
   6   2  -1 80128.3 505.217   1
   6   2   0 3616.76 277.427   1
   6   2   1 40840.2 396.807   1
   6   2   2 2933.61 289.457   1
   6   2   3 17490.9 353.500   1
  -6  -2  -4 1967.39 313.277   1
  -6   2  -5 7851.61 359.697   1
   6   2   6 3939.79 347.472   1
   6   2   7 812.151 457.561   1
  -6  -2  -8 446.684 565.532   1
   6   2   8 455.330 1467.78  -2
   6   2   8 455.330 1467.78   1
  -6  -2  -9 6519.32 647.002   1
   6  -2  10 18200.6 1313.98   1
   6   2  10 35985.4 1899.07  -2
   6   2  10 35985.4 1899.07   1
   6  -2  11 860.068 1155.30   1
   6   2  11 2361.81 1758.21  -2
   6   2  11 2361.81 1758.21   1
   6   2  12 3227.11 1269.87   1
   6   2  13 1289.60 926.468   1
   6   2  13 2123.27 1894.85  -2
   6   2  13 2123.27 1894.85   1
  -6   2 -14 605.074 476.675   1
   6   2  14 1614.63 1890.43  -2
   6   2  14 1614.63 1890.43   1
  -6  -2 -15 5923.17 471.590   1
   6   2  15 11717.3 1966.26  -2
   6   2  15 11717.3 1966.26   1
   6   2  16 1795.77 459.059   1
   6   2  16 1242.28 1893.70  -2
   6   2  16 1242.28 1893.70   1
   6   2  17 358.150 652.077   1
  -6   2 -18 1062.20 631.617   1
   6   2  19 508.672 542.791   1
   6  -2  20 1476.83 504.667   1
   6   2  21 405.295 477.368   1
   6   2  21 617.402 1350.98  -2
   6   2  21 617.402 1350.98   1
   6  -2  22-252.956 455.482   1
   6   2  22-4.10247 1103.56  -2
   6   2  22-4.10247 1103.56   1
   6  -2  23-86.2401 486.205   1
   6   2  23-120.860 849.814  -2
   6   2  23-120.860 849.814   1
  -6   2  25 1248.43 861.775  -2
  -6   3  25 1248.43 861.775   1
  -6  -3  24 24.7595 757.743   1
  -6   2  24 128.156 1158.16  -2
  -6   3  24 128.156 1158.16   1
  -6  -3  23-347.686 618.386   1
  -6   2  23 406.701 901.333  -2
  -6   3  23 406.701 901.333   1
  -6  -3  22 289.522 576.664   1
  -6   2  22 1665.11 1062.08  -2
  -6   3  22 1665.11 1062.08   1
  -6  -3  21 176.921 658.307   1
  -6   2  21 2355.66 1221.77  -2
  -6   3  21 2355.66 1221.77   1
  -6  -3  20 2801.74 726.526   1
  -6   2  20 2833.93 1273.56  -2
  -6   3  20 2833.93 1273.56   1
  -6  -3  19 1730.82 675.586   1
  -6   2  19 6834.51 1336.01  -2
  -6   3  19 6834.51 1336.01   1
  -6  -3  18 176.268 677.185   1
  -6   2  18-372.514 1323.27  -2
  -6   3  18-372.514 1323.27   1
  -6  -3  17 560.944 609.785   1
  -6   2  17 14699.0 1127.92  -2
  -6   3  17 14699.0 1127.92   1
  -6  -3  16 160.569 504.381   1
  -6   2  16 14308.7 1091.20  -2
  -6   3  16 14308.7 1091.20   1
  -6  -3  15 2659.98 394.662   1
  -6   2  15 4802.40 1223.86  -2
  -6   3  15 4802.40 1223.86   1
  -6   3  14-141.640 825.246   1
  -6   3  13 279.062 809.519   1
  -6   3  12 203.965 714.576   1
  -6  -3  11 2226.41 525.333   1
  -6   3  10 36790.3 633.368   1
  -6  -3   9 224.494 409.070   1
  -6  -3   8 17652.7 495.635   1
  -6  -3   7 14566.3 457.955   1
  -6  -3   6 1566.12 376.200   1
  -6  -3   5 17011.0 378.839   1
   6   3  -4 814.762 294.472   1
   6   3  -3 50198.3 487.522   1
   6   3  -2 2641.13 264.923   1
   6   3  -1 527.262 301.388   1
   6   3   0 13296.6 379.460   1
  -6   3  -1 5585.78 350.387   1
   6   3   2 5240.82 319.581   1
   6   3   3 677.002 309.549   1
   6   3   4 938.119 313.705   1
   6  -3   5 8430.50 368.110   1
  -6   3  -6 396.293 375.960   1
  -6  -3  -6 399.188 1313.11  -2
  -6  -3  -6 399.188 1313.11   1
   6   3   7 525.650 396.011   1
   6  -3   8 7933.93 621.015   1
   6   3   8 13986.0 1574.91  -2
   6   3   8 13986.0 1574.91   1
  -6   3  -9-12.6363 594.855   1
   6   3   9-679.418 1554.03  -2
   6   3   9-679.418 1554.03   1
  -6  -3 -10 1311.54 1124.51   1
   6   3  10 3898.48 1684.22  -2
   6   3  10 3898.48 1684.22   1
   6   3  11 22658.6 1910.76  -2
   6   3  11 22658.6 1910.76   1
   6   3  12 9307.46 1944.26  -2
   6   3  12 9307.46 1944.26   1
  -6   3 -13 13221.0 644.371   1
   6   3  13 25344.6 1203.04  -2
   6   3  13 25344.6 1203.04   1
   6   3  14 982.824 468.032   1
   6   3  14 2765.01 1362.36  -2
   6   3  14 2765.01 1362.36   1
  -6   3 -15 164.431 599.013   1
   6   3  15 971.319 1155.47  -2
   6   3  15 971.319 1155.47   1
  -6   3 -16 877.510 540.474   1
   6   3  16 1327.39 1382.49  -2
   6   3  16 1327.39 1382.49   1
  -6   3 -17 3654.73 613.668   1
   6   3  18 6942.94 598.484   1
   6   3  19-253.698 538.116   1
   6   3  20 778.166 499.022   1
   6  -3  21 285.383 541.219   1
   6   3  21 187.861 1237.29  -2
   6   3  21 187.861 1237.29   1
   6  -3  22 482.875 562.201   1
   6   3  22 876.760 1149.91  -2
   6   3  22 876.760 1149.91   1
   6  -3  23 515.670 478.925   1
   6   3  23-320.304 862.930  -2
   6   3  23-320.304 862.930   1
  -6   3  25 394.737 740.794  -2
  -6   4  25 394.737 740.794   1
  -6   4  24 1143.23 497.649   1
  -6   3  24 1017.66 1105.48  -2
  -6   4  24 1017.66 1105.48   1
  -6   4  23 82.7661 636.550   1
  -6   3  23 1522.92 1363.67  -2
  -6   4  23 1522.92 1363.67   1
  -6  -4  22 748.374 1109.44   1
  -6   3  22 1337.17 984.605  -2
  -6   4  22 1337.17 984.605   1
  -6  -4  21 5227.05 884.296   1
  -6   3  21 6413.37 1211.38  -2
  -6   4  21 6413.37 1211.38   1
  -6   4  20 7828.83 799.600   1
  -6   3  20 10101.8 1907.20  -2
  -6   4  20 10101.8 1907.20   1
  -6  -4  19 5804.22 817.793   1
  -6   3  19 7023.09 1347.12  -2
  -6   4  19 7023.09 1347.12   1
  -6  -4  18 6634.35 851.700   1
  -6   3  18 8852.63 1375.79  -2
  -6   4  18 8852.63 1375.79   1
  -6  -4  17 5629.66 519.312   1
  -6   3  17 5664.77 1938.19  -2
  -6   4  17 5664.77 1938.19   1
  -6  -4  16 356.836 442.948   1
  -6  -4  15 4835.16 467.620   1
  -6   4  14 7434.24 485.118   1
  -6   4  13 1697.48 595.119   1
  -6   4  12 4728.50 601.928   1
  -6   4  11 24679.7 607.661   1
  -6   4  10 234.922 453.423   1
  -6  -4   9 55624.7 697.223   1
  -6  -4   8 10689.0 475.147   1
  -6  -4   7 907.492 403.912   1
  -6  -4   6 10601.8 437.443   1
  -6  -4   5 35303.2 537.025   1
  -6   4   4 8136.18 358.824   1
   6   4  -3 408.567 316.990   1
   6   4  -2 30809.9 498.543   1
   6   4  -1 37029.6 521.509   1
   6   4   0 2131.87 305.982   1
   6   4   1 1347.87 338.672   1
   6   4   2 9425.80 387.561   1
   6   4   3 10122.1 399.181   1
  -6   4  -4 56364.0 507.329   1
   6   4   5 96741.7 630.031   1
  -6   4  -6 17008.8 440.010   1
   6   4   6 31829.8 1505.38  -2
   6   4   6 31829.8 1505.38   1
  -6   4  -7 8527.76 476.100   1
   6   4   7 15393.4 1059.58  -2
   6   4   7 15393.4 1059.58   1
  -6   4  -8 3925.32 533.867   1
   6   4   8 6586.77 1555.60  -2
   6   4   8 6586.77 1555.60   1
  -6   4  -9 25256.7 933.144   1
   6   4   9 50030.0 1983.66  -2
   6   4   9 50030.0 1983.66   1
  -6   4 -10-103.318 804.544   1
   6   4  10 98.2214 1691.19  -2
   6   4  10 98.2214 1691.19   1
  -6   4 -11 3777.56 850.646   1
   6   4  11 6547.10 1820.04  -2
   6   4  11 6547.10 1820.04   1
  -6   4 -12 688.632 881.451   1
   6   4  12 788.880 1852.83  -2
   6   4  12 788.880 1852.83   1
  -6   4 -13-217.270 531.285   1
   6   4  13 786.210 915.670  -2
   6   4  13 786.210 915.670   1
  -6   4 -14 400.738 598.903   1
   6   4  14 1254.81 830.553  -2
   6   4  14 1254.81 830.553   1
  -6   4 -15 8739.04 722.547   1
   6   4  15 17112.7 913.327  -2
   6   4  15 17112.7 913.327   1
  -6   4 -16 676.722 1017.30   1
  -6  -4 -16 1795.87 1174.20  -2
  -6  -4 -16 1795.87 1174.20   1
  -6   4 -17 279.637 961.870   1
   6   4  17-20.8658 1154.51  -2
   6   4  17-20.8658 1154.51   1
   6  -4  18-188.130 579.955   1
   6   4  18-223.650 2104.21  -2
   6   4  18-223.650 2104.21   1
   6  -4  19 4280.20 619.106   1
   6  -4  20 264.315 523.045   1
   6  -4  21 1668.13 458.614   1
   6   4  21 3137.79 1390.51  -2
   6   4  21 3137.79 1390.51   1
   6  -4  22 2099.99 815.726   1
   6   4  22 2591.19 1127.68  -2
   6   4  22 2591.19 1127.68   1
   6  -4  23 520.566 451.872   1
   6   4  23 45.5258 835.208  -2
   6   4  23 45.5258 835.208   1
  -6   5  24-12.5201 491.476   1
  -5  -6  24 294.759 980.206  -2
  -6  -5  24 294.759 980.206   1
  -6   5  23 2213.87 658.023   1
  -5  -6  23 2017.39 1250.68  -2
  -6  -5  23 2017.39 1250.68   1
  -6   5  22 885.486 761.466   1
  -5  -6  22-141.873 1444.27  -2
  -6  -5  22-141.873 1444.27   1
  -6   5  21 2886.80 871.061   1
  -6  -5  20-40.3589 565.978   1
  -6   5  19 188.544 606.403   1
  -6  -5  18 4.12662 552.255   1
  -6   5  17 987.673 510.726   1
  -6   5  16 93.9980 468.429   1
  -6  -5  15 246.621 449.659   1
  -6  -5  14 1904.65 409.388   1
  -6   5  13 417.055 603.118   1
  -6   5  12 2791.47 596.199   1
  -6   5  11 1386.43 497.012   1
  -6   5  10 3549.41 488.062   1
  -6  -5   9 71690.4 772.913   1
  -6   5   8 1865.18 433.945   1
  -6  -5   7 97671.4 807.711   1
  -6   5   6 2903.83 413.056   1
  -6  -5   5 9842.12 428.291   1
  -6  -5   4 10327.2 432.674   1
  -6  -5   3 231.135 333.272   1
   6   5  -2 2036.39 388.813   1
   6   5  -1 121.233 442.843   1
   6   5   0 9217.98 356.208   1
   6   5   1 348.735 320.551   1
   6   5   2 12245.8 356.278   1
   6   5   3 22287.5 404.317   1
   6   5   4 1161.53 357.695   1
  -6  -5  -4 2383.91 1341.50  -2
  -6  -5  -4 2383.91 1341.50   1
   6   5   5 1370.53 375.039   1
  -6  -5  -5 3049.38 1344.28  -2
  -6  -5  -5 3049.38 1344.28   1
  -6   5  -6 395.464 420.514   1
   6   5   6 367.522 971.079  -2
   6   5   6 367.522 971.079   1
  -6   5  -7 89452.5 929.806   1
   6   5   7 165779. 1700.95  -2
   6   5   7 165779. 1700.95   1
  -6   5  -8 2783.36 549.654   1
  -6  -5  -8 4979.57 1056.02  -2
  -6  -5  -8 4979.57 1056.02   1
  -6   5  -9 16455.7 668.975   1
   6   5   9 31059.9 1840.07  -2
   6   5   9 31059.9 1840.07   1
  -6   5 -10 2146.46 599.867   1
   6   5  10 3765.24 1727.25  -2
   6   5  10 3765.24 1727.25   1
  -6   5 -11 374.294 622.285   1
   6   5  11 1218.09 1831.58  -2
   6   5  11 1218.09 1831.58   1
  -6   5 -12 2069.72 550.939   1
   6   5  12 4245.62 928.901  -2
   6   5  12 4245.62 928.901   1
  -6   5 -13-203.421 628.715   1
   6   5  13 668.559 858.863  -2
   6   5  13 668.559 858.863   1
  -6   5 -14 567.571 665.507   1
   6   5  14 580.643 993.551  -2
   6   5  14 580.643 993.551   1
  -6   5 -15 202.688 665.366   1
   6   5  15 341.985 1001.14  -2
   6   5  15 341.985 1001.14   1
  -6   5 -16 25.9666 975.230   1
   6   5  16 585.119 1152.65  -2
   6   5  16 585.119 1152.65   1
  -6   5 -17 4778.81 991.966   1
  -6  -5 -17 7516.65 1408.82  -2
  -6  -5 -17 7516.65 1408.82   1
   6  -5  18-81.9207 728.194   1
  -6  -5 -18 55.3346 1275.74  -2
  -6  -5 -18 55.3346 1275.74   1
  -6  -5 -19 2087.03 683.134   1
   6   5  19 4136.34 1521.94  -2
   6   5  19 4136.34 1521.94   1
   6  -5  20 112.477 604.446   1
   6   5  20-494.136 1047.69  -2
   6   5  20-494.136 1047.69   1
   6  -5  21 388.507 633.280   1
   6   5  21 1895.52 1360.53  -2
   6   5  21 1895.52 1360.53   1
   6  -5  22 802.343 748.066   1
   6   5  22 243.347 1103.47  -2
   6   5  22 243.347 1103.47   1
   6  -5  23 302.983 573.553   1
   6   5  23-345.618 799.432  -2
   6   5  23-345.618 799.432   1
  -6   6  24 116.397 450.119   1
  -5  -7  24 449.142 889.535  -2
  -6  -6  24 449.142 889.535   1
  -6   6  23 2245.76 624.353   1
  -5  -7  23 2060.57 1211.71  -2
  -6  -6  23 2060.57 1211.71   1
  -6   6  22 301.535 725.266   1
  -5  -7  22 1300.29 1409.35  -2
  -6  -6  22 1300.29 1409.35   1
  -6   6  21 7028.11 872.763   1
  -6  -6  20 4158.57 725.772   1
  -5  -7  20 5336.70 1731.90  -2
  -6  -6  20 5336.70 1731.90   1
  -6  -6  19 5996.14 492.534   1
  -6  -6  18 1479.06 495.696   1
  -6  -6  17 1084.99 608.401   1
  -6   6  16 185.435 512.887   1
  -6  -6  15 5107.91 417.877   1
  -6  -6  14 4000.78 397.056   1
  -6   6  13 1520.56 411.007   1
  -6   6  12 1600.42 532.668   1
  -6   6  11 6622.33 534.119   1
  -6   6  10 434.258 467.583   1
  -6  -6   9 5956.92 537.619   1
  -6   5  10 9001.42 1582.93  -2
  -6   6   9 9001.42 1582.93   1
  -6   6   8 6442.75 477.931   1
  -6  -6   7 34931.7 679.370   1
  -6   5   8 35510.8 1651.06  -2
  -6   6   7 35510.8 1651.06   1
  -6   6   6 30506.4 562.246   1
  -6   6   5 28750.6 531.999   1
  -6   6   4 2324.55 386.261   1
  -6  -6   3 13831.9 550.058   1
   6   6  -2 4980.69 515.758   1
   6   6  -1 19916.3 580.781   1
  -6   6   0 3983.34 405.131   1
   6   6   1 1975.26 401.432   1
   6   6   2 3943.06 418.902   1
   6   6   3 11626.5 428.864   1
   6   6   4 30276.2 579.714   1
  -6  -6  -4 50935.6 1707.66  -2
  -6  -6  -4 50935.6 1707.66   1
   6   6   5 87094.0 816.700   1
  -6  -6  -5 150522. 2207.52  -2
  -6  -6  -5 150522. 2207.52   1
   6   6   6 12406.2 533.093   1
  -6  -6  -6 20275.8 1532.58  -2
  -6  -6  -6 20275.8 1532.58   1
  -6   6  -7 7446.03 702.929   1
   6   6   7 12570.6 1063.91  -2
   6   6   7 12570.6 1063.91   1
  -6   6  -8 1821.60 704.224   1
   6   6   8 2280.14 1047.87  -2
   6   6   8 2280.14 1047.87   1
  -6   6  -9 3378.09 747.933   1
   6   6   9 7319.86 1745.59  -2
   6   6   9 7319.86 1745.59   1
  -6   6 -10 1545.44 738.230   1
   6   6  10 4046.96 1820.40  -2
   6   6  10 4046.96 1820.40   1
   6  -6  11 1989.92 652.230   1
   6   6  11 2738.52 1873.04  -2
   6   6  11 2738.52 1873.04   1
  -6   6 -12-219.916 499.221   1
   6   6  12 417.835 1053.63  -2
   6   6  12 417.835 1053.63   1
  -6   6 -13 1236.11 636.598   1
   6   6  13 2219.13 1095.10  -2
   6   6  13 2219.13 1095.10   1
  -6   6 -14 3403.39 674.963   1
   6   6  14 5651.11 1196.33  -2
   6   6  14 5651.11 1196.33   1
  -6   6 -15 577.547 678.676   1
   6   6  15 651.924 1131.37  -2
   6   6  15 651.924 1131.37   1
  -6   6 -16 304.900 948.194   1
   6   6  16-75.1982 1040.62  -2
   6   6  16-75.1982 1040.62   1
  -6   6 -17 1165.87 958.113   1
  -6  -6 -17 1135.12 1344.67  -2
  -6  -6 -17 1135.12 1344.67   1
  -6   6 -18 888.595 924.589   1
  -6  -6 -18 209.426 1153.56  -2
  -6  -6 -18 209.426 1153.56   1
   6  -6  19 2999.48 687.720   1
  -6  -6 -19 4877.98 1199.69  -2
  -6  -6 -19 4877.98 1199.69   1
  -6   6 -20 849.183 702.754   1
   6   6  20 1927.53 1497.41  -2
   6   6  20 1927.53 1497.41   1
   6  -6  21 2752.88 603.495   1
   6   6  21 5834.05 1325.66  -2
   6   6  21 5834.05 1325.66   1
   6   6  22 759.814 1033.73  -2
   6   6  22 759.814 1033.73   1
   7  -6  21 449.576 1096.16  -2
   6  -6  22 449.576 1096.16   1
  -6   7  23 1995.65 569.848   1
  -5  -8  23 2221.12 1115.51  -2
  -6  -7  23 2221.12 1115.51   1
  -6   7  22 811.449 684.119   1
  -5  -8  22 2455.72 1352.82  -2
  -6  -7  22 2455.72 1352.82   1
  -6   7  21 1253.74 799.658   1
  -5  -8  21-163.016 1223.33  -2
  -6  -7  21-163.016 1223.33   1
  -6   7  20 799.726 670.549   1
  -5  -8  20 1585.36 1040.17  -2
  -6  -7  20 1585.36 1040.17   1
  -6   7  19 85.9524 614.222   1
  -5  -8  19 3245.25 1183.14  -2
  -6  -7  19 3245.25 1183.14   1
  -6   7  18 252.857 647.691   1
  -5  -8  18 1889.28 1849.57  -2
  -6  -7  18 1889.28 1849.57   1
  -6  -7  17 17.3690 617.707   1
  -6  -7  16-107.777 551.354   1
  -6  -7  15 469.221 452.656   1
  -6   7  14-203.595 512.569   1
  -6   6  15 6902.24 1852.58  -2
  -6   7  14 6902.24 1852.58   1
  -6   7  13 2224.75 506.850   1
  -6   6  14 5518.03 1746.80  -2
  -6   7  13 5518.03 1746.80   1
  -6   7  12 5513.44 790.400   1
  -6   6  13 6868.65 1683.89  -2
  -6   7  12 6868.65 1683.89   1
  -6   7  11 2360.98 731.872   1
  -6   6  12 3167.61 1624.23  -2
  -6   7  11 3167.61 1624.23   1
  -6   7  10 13792.4 807.695   1
  -6   6  11 19981.3 1726.78  -2
  -6   7  10 19981.3 1726.78   1
  -6   7   9 7665.04 706.712   1
  -6   6  10 7793.42 1567.62  -2
  -6   7   9 7793.42 1567.62   1
  -6   7   8 53456.7 995.753   1
  -6   6   9 58498.1 1888.91  -2
  -6   7   8 58498.1 1888.91   1
  -6   7   7 22948.6 663.421   1
  -6   7   6 29937.6 688.741   1
  -6   7   5 3135.37 527.349   1
  -6  -7   4 465.876 643.812   1
   6   7  -3 650.698 492.468   1
   6   7  -2 5573.30 544.824   1
  -6   7   1 489.393 492.653   1
   6   7   0 309.156 410.783   1
   6   7   1 5024.72 452.488   1
   6   7   2 5275.64 457.823   1
   6   7   3 16233.9 522.622   1
   6   7   4 152.182 409.404   1
   6   7   5 156.229 470.330   1
  -6  -7  -5 163.410 1403.25  -2
  -6  -7  -5 163.410 1403.25   1
   6   7   6 28871.3 638.687   1
  -6  -7  -6 47717.3 1747.51  -2
  -6  -7  -6 47717.3 1747.51   1
   6   7   7 8107.61 627.899   1
  -6  -7  -7 14778.8 1521.49  -2
  -6  -7  -7 14778.8 1521.49   1
  -6   7  -8 21981.8 873.799   1
   6   7   8 43537.1 1952.62  -2
   6   7   8 43537.1 1952.62   1
  -6   7  -9 1663.61 741.673   1
   6   7   9 4537.54 1776.96  -2
   6   7   9 4537.54 1776.96   1
   6  -7  10 5682.02 649.907   1
   6   7  10 11284.3 1939.63  -2
   6   7  10 11284.3 1939.63   1
  -6   7 -11 223.410 510.867   1
   6   7  11 314.921 1030.57  -2
   6   7  11 314.921 1030.57   1
  -6   7 -12 281.892 538.211   1
   6   7  12 59.0436 1009.82  -2
   6   7  12 59.0436 1009.82   1
  -6   7 -13 539.997 556.221   1
   6   7  13 1652.06 1140.57  -2
   6   7  13 1652.06 1140.57   1
  -6   7 -14 249.247 656.512   1
   6   7  14 1241.55 1164.14  -2
   6   7  14 1241.55 1164.14   1
  -6   7 -15 712.320 966.130   1
  -6  -7 -15 1842.25 1380.07  -2
  -6  -7 -15 1842.25 1380.07   1
  -6   7 -16 278.538 970.260   1
   6   7  16 1541.96 1045.68  -2
   6   7  16 1541.96 1045.68   1
  -6   7 -17 5763.35 973.409   1
   6   7  17 10248.6 1044.50  -2
   6   7  17 10248.6 1044.50   1
  -6   7 -18 2993.49 903.672   1
  -6  -7 -18 5626.57 1947.17  -2
  -6  -7 -18 5626.57 1947.17   1
  -6   7 -19 1194.54 778.530   1
   6   7  19 2325.07 1592.93  -2
   6   7  19 2325.07 1592.93   1
   7  -7  18-28.4978 1605.62  -2
   6  -7  19-28.4978 1605.62   1
  -6   7 -20 537.545 935.649   1
   6   7  20 227.836 1117.61  -2
   6   7  20 227.836 1117.61   1
   7  -7  19 369.465 1439.31  -2
   6  -7  20 369.465 1439.31   1
  -6   7 -21 647.977 773.311   1
   6   7  21 1367.81 1204.63  -2
   6   7  21 1367.81 1204.63   1
   7  -7  20 1077.96 1221.76  -2
   6  -7  21 1077.96 1221.76   1
   6   7  22-141.367 940.877  -2
   6   7  22-141.367 940.877   1
   7  -7  21 265.805 975.931  -2
   6  -7  22 265.805 975.931   1
  -6   8  23 56.0259 477.272   1
  -5  -9  23 251.720 948.844  -2
  -6  -8  23 251.720 948.844   1
  -6   8  22 3040.78 640.179   1
  -5  -9  22 2698.63 1212.53  -2
  -6  -8  22 2698.63 1212.53   1
  -6   8  21 464.171 711.591   1
  -5  -9  21-182.016 1131.86  -2
  -6  -8  21-182.016 1131.86   1
  -6   8  20 2157.95 611.021   1
  -5  -9  20 3058.89 996.995  -2
  -6  -8  20 3058.89 996.995   1
  -6   8  19 1822.23 591.210   1
  -5  -9  19 2573.27 1137.15  -2
  -6  -8  19 2573.27 1137.15   1
  -6   8  18 1627.41 602.948   1
  -5  -9  18 1407.99 1831.70  -2
  -6  -8  18 1407.99 1831.70   1
  -6   8  17 4301.56 645.807   1
  -5  -9  17 4182.32 1930.35  -2
  -6  -8  17 4182.32 1930.35   1
  -6   8  16 1344.43 602.170   1
  -6  -8  15 1417.83 497.075   1
  -6   8  14 192.723 517.180   1
  -6   7  15-519.388 1918.06  -2
  -6   8  14-519.388 1918.06   1
  -6   8  13 6390.40 538.313   1
  -6   7  14 6395.90 1849.86  -2
  -6   8  13 6395.90 1849.86   1
  -6   8  12 11370.2 547.955   1
  -6   7  13 12636.2 1291.80  -2
  -6   8  12 12636.2 1291.80   1
  -6  -8  11 10716.3 1300.23   1
  -6   7  12 15764.1 1752.58  -2
  -6   8  11 15764.1 1752.58   1
  -6  -8  10 11604.2 1212.82   1
  -6   7  11 14185.8 1685.81  -2
  -6   8  10 14185.8 1685.81   1
  -6  -8   9 12042.0 1236.39   1
  -6   7  10 28557.4 1773.77  -2
  -6   8   9 28557.4 1773.77   1
  -6   8   8 369.760 719.733   1
  -6  -8   7 814.743 703.995   1
  -6  -8   6 27325.1 904.411   1
  -6  -8   5 2653.33 713.229   1
  -6  -8   4 2082.63 719.135   1
   6   8  -3 1368.83 543.386   1
   6   8  -2 762.064 556.611   1
   6   8  -1 8698.99 777.497   1
   6   8   0 686.435 537.444   1
   6   8   1 8530.08 606.084   1
   6   8   2 439.506 554.535   1
   6   8   3 3733.93 613.372   1
   6   8   4 31022.2 575.340   1
  -6   8  -5 1237.64 501.574   1
  -6  -8  -5 2654.72 1517.75  -2
  -6  -8  -5 2654.72 1517.75   1
   6   8   6 43817.0 736.757   1
  -6  -8  -6 77741.8 1993.37  -2
  -6  -8  -6 77741.8 1993.37   1
   6   8   7 312.680 600.338   1
  -6  -8  -7 2388.24 1460.22  -2
  -6  -8  -7 2388.24 1460.22   1
  -6   8  -8 368.084 729.626   1
   6   8   8 1986.53 1766.21  -2
   6   8   8 1986.53 1766.21   1
  -6   8  -9 7721.08 800.648   1
   6   8   9 14216.7 1923.77  -2
   6   8   9 14216.7 1923.77   1
  -6   8 -10-335.134 560.183   1
   6   8  10-307.946 1364.79  -2
   6   8  10-307.946 1364.79   1
  -6   8 -11 3673.45 608.330   1
   6   8  11 7428.77 1437.76  -2
   6   8  11 7428.77 1437.76   1
  -6   8 -12-254.260 636.787   1
   6   8  12 426.959 1459.42  -2
   6   8  12 426.959 1459.42   1
  -6   8 -13 107.886 765.182   1
   6   8  13 315.696 1483.75  -2
   6   8  13 315.696 1483.75   1
  -6   8 -14 110.382 942.269   1
  -6  -8 -14 522.021 2175.48  -2
  -6  -8 -14 522.021 2175.48   1
  -6   8 -15 184.728 996.640   1
   6   8  15 5617.79 1410.14  -2
   6   8  15 5617.79 1410.14   1
  -6   8 -16 1113.89 936.740   1
   6   8  16 1382.93 1313.39  -2
   6   8  16 1382.93 1313.39   1
  -6   8 -17 887.097 899.504   1
   6   8  17 1559.13 1196.02  -2
   6   8  17 1559.13 1196.02   1
  -6   8 -18 2553.01 856.858   1
   6   8  18 3382.62 1051.26  -2
   6   8  18 3382.62 1051.26   1
  -6   8 -19 889.014 739.291   1
   6   8  19 287.193 1483.28  -2
   6   8  19 287.193 1483.28   1
   7  -8  18 521.566 1521.68  -2
   6  -8  19 521.566 1521.68   1
  -6   8 -20 5351.33 919.188   1
   6   8  20 13240.5 1400.88  -2
   6   8  20 13240.5 1400.88   1
   7  -8  19 6760.80 1395.40  -2
   6  -8  20 6760.80 1395.40   1
  -6   8 -21-211.925 678.407   1
   6   8  21 865.519 1091.78  -2
   6   8  21 865.519 1091.78   1
   7  -8  20-1011.13 1069.95  -2
   6  -8  21-1011.13 1069.95   1
   6   8  22 2121.63 807.336  -2
   6   8  22 2121.63 807.336   1
  -6   9  22 447.803 524.371   1
  -5 -10  22 1599.58 1054.23  -2
  -6  -9  22 1599.58 1054.23   1
  -6   9  21 289.529 633.773   1
  -5 -10  21 1040.14 1025.84  -2
  -6  -9  21 1040.14 1025.84   1
  -6   9  20 292.115 560.411   1
  -5 -10  20 477.291 906.829  -2
  -6  -9  20 477.291 906.829   1
  -6   9  19 296.411 625.967   1
  -5 -10  19 481.566 1019.94  -2
  -6  -9  19 481.566 1019.94   1
  -6   9  18 2923.33 584.279   1
  -5 -10  18 3999.17 1715.97  -2
  -6  -9  18 3999.17 1715.97   1
  -6   9  17 61.0630 607.995   1
  -5 -10  17 351.643 1668.14  -2
  -6  -9  17 351.643 1668.14   1
  -6   9  16 898.498 773.576   1
  -5 -10  16 1489.06 1964.34  -2
  -6  -9  16 1489.06 1964.34   1
  -6   8  17 3932.35 1629.28  -2
  -6   9  16 3932.35 1629.28   1
  -6  -9  15 2428.16 726.320   1
  -6   8  16 1981.71 1619.25  -2
  -6   9  15 1981.71 1619.25   1
  -6   9  14 475.135 657.854   1
  -6   8  15 1340.30 1188.16  -2
  -6   9  14 1340.30 1188.16   1
  -6   9  13 2776.79 594.342   1
  -6   9  12 1950.26 585.899   1
  -6   9  11 4214.95 647.621   1
  -6   8  12 14596.7 1789.60  -2
  -6   9  11 14596.7 1789.60   1
  -6   9  10 1967.80 607.220   1
  -6  -9   9 2092.74 820.729   1
  -6  -9   8 5694.30 818.517   1
  -6   9   7 410.047 774.614   1
  -6   9   6 276.120 767.237   1
  -6  -9   5 11655.2 805.853   1
  -6  -9   4 1489.64 700.718   1
  -6  -9   3 4017.30 598.283   1
   6   9  -2 2122.23 746.223   1
   6   9  -1 6391.41 795.227   1
   6   9   0 594.655 729.373   1
   6   9   1 444.330 587.341   1
   6   9   2 11416.1 661.692   1
  -6   9  -3 3643.53 630.778   1
   6   9   4 11559.2 717.193   1
  -6  -9  -4 19763.5 1715.34  -2
  -6  -9  -4 19763.5 1715.34   1
   6   9   5 1614.94 647.907   1
  -6  -9  -5 2015.10 1635.44  -2
  -6  -9  -5 2015.10 1635.44   1
   6   9   6 482.379 650.358   1
  -6  -9  -6 1093.17 1565.54  -2
  -6  -9  -6 1093.17 1565.54   1
   6   9   7 1051.25 677.641   1
   6   9   8 1638.73 827.326   1
   6   9   9 597.768 630.644   1
  -6  -9  -9-532.063 1372.92  -2
  -6  -9  -9-532.063 1372.92   1
  -6   9 -10 688.210 734.340   1
   6   9  10 597.911 1091.17  -2
   6   9  10 597.911 1091.17   1
  -6   9 -11 15811.4 728.023   1
   6   9  11 31137.9 1624.36  -2
   6   9  11 31137.9 1624.36   1
  -6   9 -12 1266.12 638.121   1
   6   9  12 2173.06 1447.79  -2
   6   9  12 2173.06 1447.79   1
  -6   9 -13 7303.29 1007.76   1
  -6  -9 -13 15593.1 2283.88  -2
  -6  -9 -13 15593.1 2283.88   1
  -6   9 -14 872.317 968.472   1
   6   9  14 1504.58 1397.31  -2
   6   9  14 1504.58 1397.31   1
  -6   9 -15 490.953 960.380   1
   6   9  15 744.769 1327.71  -2
   6   9  15 744.769 1327.71   1
  -6   9 -16 3915.35 945.384   1
   6   9  16 6511.40 1294.64  -2
   6   9  16 6511.40 1294.64   1
   6   9  17 2794.74 964.675  -2
   6   9  17 2794.74 964.675   1
  -7   9 -16 2517.31 1208.17  -2
  -6   9 -17 2517.31 1208.17   1
   6   9  18 6526.03 1023.46  -2
   6   9  18 6526.03 1023.46   1
  -7   9 -17 3377.45 1102.96  -2
  -6   9 -18 3377.45 1102.96   1
   6   9  19 3397.35 872.181  -2
   6   9  19 3397.35 872.181   1
  -7   9 -18 2833.04 792.921  -2
  -6   9 -19 2833.04 792.921   1
   6   9  20 86.3185 1180.27  -2
   6   9  20 86.3185 1180.27   1
   7  -9  19 390.264 768.572  -2
   6  -9  20 390.264 768.572   1
   6   9  21 803.009 940.429  -2
   6   9  21 803.009 940.429   1
   7  -9  20 1244.86 918.324  -2
   6  -9  21 1244.86 918.324   1
  -6  10  22-144.912 698.058   1
  -5 -11  22 770.912 900.449  -2
  -6 -10  22 770.912 900.449   1
  -6  10  21 1199.86 546.410   1
  -5 -11  21 1496.95 904.511  -2
  -6 -10  21 1496.95 904.511   1
  -6  10  20 61.3960 670.641   1
  -5 -11  20 813.334 826.540  -2
  -6 -10  20 813.334 826.540   1
  -6  10  19 696.009 782.457   1
  -5 -11  19 2402.33 974.826  -2
  -6 -10  19 2402.33 974.826   1
  -6  10  18 2056.55 814.747   1
  -5 -11  18 2071.54 1614.94  -2
  -6 -10  18 2071.54 1614.94   1
  -6 -10  17 1714.75 843.450   1
  -5 -11  17 2405.28 1729.54  -2
  -6 -10  17 2405.28 1729.54   1
  -6   9  18 4511.90 1776.47  -2
  -6  10  17 4511.90 1776.47   1
  -6 -10  16 15995.9 1437.02   1
  -5 -11  16 15490.8 1901.26  -2
  -6 -10  16 15490.8 1901.26   1
  -6   9  17 15409.3 1339.89  -2
  -6  10  16 15409.3 1339.89   1
  -6 -10  15 5787.69 1431.80   1
  -6   9  16 5392.90 1323.33  -2
  -6  10  15 5392.90 1323.33   1
  -6 -10  14 12376.2 1579.31   1
  -6   9  15 12031.4 1362.87  -2
  -6  10  14 12031.4 1362.87   1
  -6 -10  13 1281.13 789.623   1
  -6   9  14 2013.41 1890.17  -2
  -6  10  13 2013.41 1890.17   1
  -6  10  12 2073.94 670.953   1
  -6  10  11 7932.75 708.389   1
  -6  10  10 837.582 564.969   1
  -6  10   9 726.123 549.123   1
  -6 -10   8 33.7293 791.320   1
  -6  10   7 70.3450 813.100   1
  -6  10   6 6621.58 859.262   1
  -6 -10   5 5049.39 796.298   1
  -6 -10   4 1028.20 783.419   1
  -6 -10   3 687.495 644.343   1
  -6  10   2 27841.0 999.062   1
   6  10  -1 4401.83 838.906   1
   6  10   0 34003.5 1056.13   1
  -6  10  -1 184.302 649.819   1
   6  10   2 3965.96 684.154   1
   6  10   3 853.958 674.099   1
   6  10   4 50.6232 659.874   1
   6  10   5 20722.7 698.270   1
  -6  10  -6 1672.02 709.820   1
  -6 -10  -6 3260.86 1646.39  -2
  -6 -10  -6 3260.86 1646.39   1
  -6  10  -7 654.178 548.527   1
   6  10   8 1102.75 487.290   1
  -6 -10  -8 1447.63 1742.80  -2
  -6 -10  -8 1447.63 1742.80   1
   6  10   9 429.993 496.058   1
   6  10  10 8201.42 705.434   1
  -6 -10 -10 15669.7 1909.20  -2
  -6 -10 -10 15669.7 1909.20   1
  -6  10 -11 2455.11 529.511   1
  -6 -10 -11 5175.54 2179.39  -2
  -6 -10 -11 5175.54 2179.39   1
  -6  10 -12 2291.85 946.166   1
  -6 -10 -12 3416.38 2203.46  -2
  -6 -10 -12 3416.38 2203.46   1
  -6  10 -13 1792.99 975.911   1
  -6 -10 -13 5140.67 2167.19  -2
  -6 -10 -13 5140.67 2167.19   1
  -6  10 -14 3381.12 964.986   1
  -6 -10 -14 7005.90 1429.59  -2
  -6 -10 -14 7005.90 1429.59   1
  -6  10 -15 1744.50 1301.59   1
   6  10  15 2748.92 1067.86  -2
   6  10  15 2748.92 1067.86   1
  -7  10 -14 1143.10 1758.37  -2
  -6  10 -15 1143.10 1758.37   1
   6  10  16 8730.70 1037.74  -2
   6  10  16 8730.70 1037.74   1
  -7  10 -15 5454.81 1259.13  -2
  -6  10 -16 5454.81 1259.13   1
   6  10  17 608.036 1065.24  -2
   6  10  17 608.036 1065.24   1
  -7  10 -16-83.5297 1112.80  -2
  -6  10 -17-83.5297 1112.80   1
   6  10  18 707.497 938.024  -2
   6  10  18 707.497 938.024   1
  -7  10 -17 400.670 1000.03  -2
  -6  10 -18 400.670 1000.03   1
   6  10  19 5464.94 802.131  -2
   6  10  19 5464.94 802.131   1
  -7  10 -18 4099.20 721.077  -2
  -6  10 -19 4099.20 721.077   1
   6  10  20 2428.61 1011.15  -2
   6  10  20 2428.61 1011.15   1
   7 -10  19 775.716 657.067  -2
   6 -10  20 775.716 657.067   1
  -6  11  21 488.391 726.217   1
  -6  11  20-204.303 471.879   1
  -5 -12  20 27.8475 935.536  -2
  -6 -11  20 27.8475 935.536   1
  -6 -11  19 56.5856 694.915   1
  -5 -12  19 630.801 1155.31  -2
  -6 -11  19 630.801 1155.31   1
  -6  10  20-843.446 1354.18  -2
  -6  11  19-843.446 1354.18   1
  -6 -11  18 3057.39 1152.88   1
  -6  10  19 5830.26 1045.96  -2
  -6  11  18 5830.26 1045.96   1
  -6 -11  17 22.7610 1185.27   1
  -6  10  18 1922.59 1129.81  -2
  -6  11  17 1922.59 1129.81   1
  -6 -11  16 225.259 869.975   1
  -6  10  17 1614.72 1197.16  -2
  -6  11  16 1614.72 1197.16   1
  -6 -11  15 172.089 1332.33   1
  -6  10  16 13529.4 1328.78  -2
  -6  11  15 13529.4 1328.78   1
  -6 -11  14 10593.7 1027.17   1
  -6  10  15 13071.2 1367.43  -2
  -6  11  14 13071.2 1367.43   1
  -6 -11  13 192.733 775.585   1
  -6  10  14 8402.41 1902.33  -2
  -6  11  13 8402.41 1902.33   1
  -6 -11  12 6894.36 638.137   1
  -6  11  11 669.960 667.600   1
  -6  11  10 6236.89 701.250   1
  -6  11   9 2175.98 567.056   1
  -6  11   8 1302.72 600.201   1
  -6  11   7 413.911 675.589   1
  -5 -12   7 997.018 1694.25  -2
  -6 -11   7 997.018 1694.25   1
  -6  11   6 2105.36 853.843   1
  -6 -11   5 2505.01 831.156   1
  -6 -11   4 15759.2 785.922   1
  -6  11   3 353.150 849.669   1
   6  11  -2 29610.4 1082.13   1
   6  11  -1 740.447 857.209   1
   6  11   0 707.687 857.111   1
   6  11   1-84.2894 863.854   1
   6  11   2 5675.94 743.009   1
   6  11   3 17023.7 827.427   1
  -6  11  -4 6396.72 760.599   1
   6  11   5 2880.24 458.995   1
   6  11   6 834.828 495.164   1
   6  11   7 23.4541 484.420   1
  -6 -11  -7-722.977 1810.19  -2
  -6 -11  -7-722.977 1810.19   1
   6  11   8 4227.51 513.939   1
   6  11   9 7396.12 528.743   1
   6  11  10 215.946 591.372   1
  -6 -11 -10 2301.81 1876.33  -2
  -6 -11 -10 2301.81 1876.33   1
  -6  11 -11 164.386 776.295   1
  -6  11 -12 13312.5 857.863   1
   6  11  12 22991.4 2109.56  -2
   6  11  12 22991.4 2109.56   1
  -6  11 -13 3167.32 951.627   1
   6  11  13 5269.65 1089.52  -2
   6  11  13 5269.65 1089.52   1
  -6  11 -14 7890.07 978.204   1
   6  11  14 12027.7 1068.91  -2
   6  11  14 12027.7 1068.91   1
   6  11  15 68.0271 1179.85  -2
   6  11  15 68.0271 1179.85   1
  -7  11 -14 486.668 1230.97  -2
  -6  11 -15 486.668 1230.97   1
   6  11  16 1111.41 1055.40  -2
   6  11  16 1111.41 1055.40   1
  -7  11 -15 1491.12 1133.83  -2
  -6  11 -16 1491.12 1133.83   1
   6  11  17 675.052 814.233  -2
   6  11  17 675.052 814.233   1
  -7  11 -16 638.278 1016.50  -2
  -6  11 -17 638.278 1016.50   1
   6  11  18 262.832 684.359  -2
   6  11  18 262.832 684.359   1
  -7  11 -17 434.108 883.461  -2
  -6  11 -18 434.108 883.461   1
   6  11  19 647.140 675.908  -2
   6  11  19 647.140 675.908   1
  -7  11 -18 731.462 601.560  -2
  -6  11 -19 731.462 601.560   1
  -6 -12  20 131.223 370.334   1
  -6  12  19 569.173 469.851   1
  -6  11  20-120.020 1191.86  -2
  -6  12  19-120.020 1191.86   1
  -6 -12  18 1365.30 1043.62   1
  -6  11  19 118.041 924.869  -2
  -6  12  18 118.041 924.869   1
  -6 -12  17 4175.30 1182.36   1
  -6  11  18 9101.54 1084.97  -2
  -6  12  17 9101.54 1084.97   1
  -6 -12  16 4503.78 810.328   1
  -6  11  17 4550.08 1159.10  -2
  -6  12  16 4550.08 1159.10   1
  -6 -12  15 5406.73 859.232   1
  -6  11  16 4669.72 1202.49  -2
  -6  12  15 4669.72 1202.49   1
  -6 -12  14 1102.09 901.850   1
  -6  11  15 3849.99 1269.95  -2
  -6  12  14 3849.99 1269.95   1
  -6 -12  13 229.981 653.953   1
  -6 -12  12 693.724 675.258   1
  -6 -12  11 1675.60 669.550   1
  -6  12  10 326.325 663.932   1
  -6  12   9 328.919 776.461   1
  -6  12   8 100.142 712.812   1
  -6  12   7 644.251 599.274   1
  -6  12   6 69.1592 598.521   1
  -6  12   5 54.5518 492.449   1
   6  12  -4 2530.82 507.523   1
   6  12  -3 26289.4 597.770   1
   6  12  -2 12568.8 632.411   1
   6  12  -1 20281.6 648.692   1
   6  12   0 13630.2 621.462   1
   6  12   1 11280.8 554.883   1
   6  12   2 1411.64 480.067   1
  -6 -12  -3 3077.58 490.512   1
   6  12   4 6475.06 476.810   1
   6  12   5 144.983 509.153   1
   6  12   6 1354.10 553.141   1
   6  12   7 6658.35 574.129   1
   6  12   8 2082.20 548.620   1
   6  12   9 656.660 591.117   1
  -6  12 -10 3269.84 1368.84   1
  -6  12 -11 950.571 932.177   1
   6  12  11 1465.56 1921.79  -2
   6  12  11 1465.56 1921.79   1
  -6  12 -12 207.494 921.487   1
   6  12  12 799.212 1935.94  -2
   6  12  12 799.212 1935.94   1
  -6  12 -13 127.401 871.895   1
   6  12  13 961.603 1825.53  -2
   6  12  13 961.603 1825.53   1
  -6  12 -14 842.035 1170.27   1
   6  12  14 367.459 1730.12  -2
   6  12  14 367.459 1730.12   1
  -7  12 -13 1915.45 1653.97  -2
  -6  12 -14 1915.45 1653.97   1
   6  12  15 7052.35 1079.24  -2
   6  12  15 7052.35 1079.24   1
  -7  12 -14 4030.87 1126.01  -2
  -6  12 -15 4030.87 1126.01   1
   6  12  16 3965.77 1002.58  -2
   6  12  16 3965.77 1002.58   1
  -7  12 -15 1935.95 1029.44  -2
  -6  12 -16 1935.95 1029.44   1
   6  12  17 1817.82 850.848  -2
   6  12  17 1817.82 850.848   1
  -7  12 -16 1961.44 924.282  -2
  -6  12 -17 1961.44 924.282   1
   6  12  18 959.189 718.998  -2
   6  12  18 959.189 718.998   1
  -7  12 -17 304.939 656.984  -2
  -6  12 -18 304.939 656.984   1
  -7  12 -18 1866.75 785.782  -2
  -6  12 -19 1866.75 785.782   1
  -6 -13  19 987.465 473.775   1
  -6  12  20 957.742 978.251  -2
  -6  13  19 957.742 978.251   1
  -6 -13  18 1439.28 642.354   1
  -6 -13  17 887.948 960.785   1
  -6  12  18 526.495 713.723  -2
  -6  13  17 526.495 713.723   1
  -6 -13  16 443.721 702.077   1
  -6  12  17 3433.29 1035.45  -2
  -6  13  16 3433.29 1035.45   1
  -6 -13  15 5198.77 834.616   1
  -6  12  16 7517.11 1148.35  -2
  -6  13  15 7517.11 1148.35   1
  -6 -13  14-70.9910 663.021   1
  -6  12  15 3502.57 1747.09  -2
  -6  13  14 3502.57 1747.09   1
  -6 -13  13 2313.25 623.565   1
  -6 -13  12 101.041 638.281   1
  -6 -13  11 2373.77 805.864   1
  -6  13  10 3437.45 1008.16   1
  -6  13   9 3904.92 1023.53   1
  -6  13   8 829.144 732.695   1
  -6  13   7 272.688 710.012   1
  -6  13   6 686.717 562.693   1
  -6  13   5 7664.57 673.732   1
   6  13  -4 1048.34 575.361   1
   6  13  -3 19340.1 603.681   1
   6  13  -2 14989.2 654.027   1
   6  13  -1 7361.19 625.032   1
   6  13   0-173.077 531.336   1
   6  13   1 202.514 536.173   1
   6  13   2 149.454 532.665   1
   6  13   3 389.100 579.342   1
   6  13   4 1498.35 516.419   1
   6  13   5 929.409 555.431   1
  -6  13  -6 80.9095 556.496   1
   6  13   7 63.6836 553.051   1
  -6 -13  -8 2229.02 790.615   1
  -6 -13  -9-196.311 940.533   1
   6  13   9 3842.48 1890.34  -2
   6  13   9 3842.48 1890.34   1
  -6  13 -10 884.586 894.732   1
   6  13  10 2018.76 1865.08  -2
   6  13  10 2018.76 1865.08   1
  -6  13 -11 4180.14 921.392   1
   6  13  11 6141.42 1881.43  -2
   6  13  11 6141.42 1881.43   1
  -6  13 -12 704.410 849.151   1
   6  13  12-73.0696 1831.08  -2
   6  13  12-73.0696 1831.08   1
  -6  13 -13 13715.1 1249.40   1
   6  13  13 22536.2 1880.62  -2
   6  13  13 22536.2 1880.62   1
  -7  13 -12 14884.2 1773.36  -2
  -6  13 -13 14884.2 1773.36   1
   6  13  14-450.430 1598.40  -2
   6  13  14-450.430 1598.40   1
  -7  13 -13 993.852 1104.65  -2
  -6  13 -14 993.852 1104.65   1
   6  13  15 3447.92 1502.91  -2
   6  13  15 3447.92 1502.91   1
  -7  13 -14 3900.29 1012.94  -2
  -6  13 -15 3900.29 1012.94   1
   6  13  16 1615.04 1265.00  -2
   6  13  16 1615.04 1265.00   1
  -7  13 -15 1732.84 892.178  -2
  -6  13 -16 1732.84 892.178   1
   6  13  17 281.650 1084.93  -2
   6  13  17 281.650 1084.93   1
  -7  13 -16 369.453 770.733  -2
  -6  13 -17 369.453 770.733   1
   6  13  18 249.125 844.783  -2
   6  13  18 249.125 844.783   1
  -7  13 -17 952.333 625.224  -2
  -6  13 -18 952.333 625.224   1
  -6 -14  18 520.311 397.229   1
  -6 -14  17 800.201 854.577   1
  -6  13  18 1894.95 986.470  -2
  -6  14  17 1894.95 986.470   1
  -6 -14  16 925.583 655.738   1
  -6  13  17 990.613 888.257  -2
  -6  14  16 990.613 888.257   1
  -6 -14  15 2218.44 604.326   1
  -6 -14  14 2684.42 810.887   1
  -6 -14  13 310.851 673.495   1
  -6 -14  12 1009.07 731.267   1
  -6 -14  11 3920.92 792.424   1
  -6  14  10 268.222 949.681   1
  -6  14   9 5033.84 792.958   1
  -6  14   8-360.821 893.266   1
  -6  14   7 0.95366 888.778   1
  -6  14   6 1036.42 915.371   1
  -6  14   5 6863.32 613.103   1
   6  14  -4 1411.95 574.800   1
   6  14  -3 1826.37 671.823   1
   6  14  -2 7774.62 693.750   1
   6  14  -1 7571.34 626.433   1
   6  14   0 725.153 589.445   1
   6  14   1 1074.03 588.720   1
   6  14   2 1314.80 582.846   1
   6  14   3 2973.80 591.840   1
   6  14   4 3737.00 559.287   1
   6  14   5 559.746 668.060   1
   6  14   6 456.217 663.029   1
   6  14   7-70.8187 660.280   1
   6  14   8 1216.69 759.910   1
   6  14   9 1953.00 747.250   1
  -6  14 -10 369.390 1307.81   1
   6  14  10 484.443 1772.33  -2
   6  14  10 484.443 1772.33   1
  -6  14 -11 4661.07 838.948   1
   6  14  11 7039.77 1768.65  -2
   6  14  11 7039.77 1768.65   1
  -6  14 -12-281.958 789.762   1
   6  14  12-217.607 1717.35  -2
   6  14  12-217.607 1717.35   1
  -6  14 -13 505.448 745.366   1
   6  14  13 882.633 1593.17  -2
   6  14  13 882.633 1593.17   1
   6  14  14 572.322 1428.88  -2
   6  14  14 572.322 1428.88   1
  -7  14 -13 217.113 960.492  -2
  -6  14 -14 217.113 960.492   1
   6  14  15 3249.70 1351.68  -2
   6  14  15 3249.70 1351.68   1
  -7  14 -14 2357.45 867.856  -2
  -6  14 -15 2357.45 867.856   1
   6  14  16 1069.02 1136.83  -2
   6  14  16 1069.02 1136.83   1
  -7  14 -15 1032.31 763.165  -2
  -6  14 -16 1032.31 763.165   1
   6  14  17 785.519 899.251  -2
   6  14  17 785.519 899.251   1
  -7  14 -16 1769.81 621.911  -2
  -6  14 -17 1769.81 621.911   1
  -6 -15  17 1640.46 512.272   1
  -6  14  18 2128.61 810.819  -2
  -6  15  17 2128.61 810.819   1
  -6 -15  16 184.869 429.795   1
  -6 -15  15 135.521 448.462   1
  -6 -15  14 25.0733 578.489   1
  -6 -15  13 670.880 624.333   1
  -6 -15  12 871.947 664.080   1
  -6 -15  11 117.451 703.952   1
  -6 -15  10 3193.61 751.934   1
  -6  15   9 3354.83 730.796   1
  -6  15   8-25.0657 745.010   1
  -6  15   7 9365.10 778.664   1
  -6  15   6 532.563 728.379   1
  -6  15   5-354.274 939.821   1
  -7  14   6 707.822 1468.07  -2
  -6  15   5 707.822 1468.07   1
  -6  15   4 15900.3 1096.58   1
  -6  15   3 2928.72 939.836   1
  -6  15   2 6582.75 985.436   1
  -6  15   1 1521.08 745.919   1
  -6  15   0 168.225 632.209   1
  -6  15  -1 525.785 622.400   1
  -6  15  -2 1995.07 731.066   1
  -6 -15  -3 2928.45 828.608   1
  -6 -15  -4 1071.49 809.222   1
   6  15   5 1716.60 647.598   1
  -6  15  -6 375.905 635.792   1
  -6  15  -7 6825.49 675.237   1
   6  15   8 59.5633 707.623   1
   6  15   9-13.7953 694.145   1
  -6  15 -10 2189.96 1299.49   1
   6  15  10 3913.71 1684.15  -2
   6  15  10 3913.71 1684.15   1
  -6  15 -11-304.114 1157.28   1
   6  15  11 7549.73 1680.89  -2
   6  15  11 7549.73 1680.89   1
  -6  15 -12 4142.51 722.313   1
   6  15  12 7394.18 1557.28  -2
   6  15  12 7394.18 1557.28   1
  -6  15 -13 883.489 808.952   1
   6  15  13 492.614 1439.26  -2
   6  15  13 492.614 1439.26   1
  -7  15 -12 340.173 1329.72  -2
  -6  15 -13 340.173 1329.72   1
   6  15  14 3193.17 1321.58  -2
   6  15  14 3193.17 1321.58   1
  -7  15 -13 2679.11 797.092  -2
  -6  15 -14 2679.11 797.092   1
   6  15  15 271.505 1113.60  -2
   6  15  15 271.505 1113.60   1
  -7  15 -14 2024.57 700.128  -2
  -6  15 -15 2024.57 700.128   1
   6  15  16-40.3179 902.332  -2
   6  15  16-40.3179 902.332   1
  -7  15 -15 1342.40 813.609  -2
  -6  15 -16 1342.40 813.609   1
  -6 -16  16 567.095 366.850   1
  -6 -16  15 77.7704 417.175   1
  -6 -16  14 259.441 480.789   1
  -6 -16  13 441.938 540.553   1
  -6 -16  12 647.384 591.511   1
  -6 -16  11 5152.91 571.905   1
  -6 -16  10 1378.25 486.728   1
  -6  16   9 2132.28 574.677   1
  -6  16   8 3518.25 746.531   1
  -7  15   9 2638.82 1615.99  -2
  -6  16   8 2638.82 1615.99   1
  -6  16   7 954.133 742.808   1
  -6  16   6 1055.35 904.603   1
  -6  16   5 1870.21 943.433   1
  -6  16   4-2.10110 884.183   1
  -6  16   3 1575.59 891.740   1
  -6  16   2 5033.76 740.442   1
  -6  16   1 311.515 702.085   1
  -6  16   0 525.538 596.828   1
  -6  16  -1 254.690 603.090   1
  -6 -16  -2-37.6399 665.491   1
  -6 -16  -3 3777.04 677.074   1
  -6  16  -4 427.657 762.556   1
  -6  16  -5 12121.7 832.131   1
   6  16   6 327.202 598.745   1
   6  16   7 1231.62 668.743   1
   6  16   8 401.079 628.624   1
   6  16   9-253.074 771.176   1
   6  16  10 150.473 720.683   1
  -6  16 -11-74.0465 1053.48   1
   6  16  11 2099.70 1387.19  -2
   6  16  11 2099.70 1387.19   1
   6  16  12 363.434 645.118   1
  -6  16 -13 221.752 853.508   1
   6  16  13 445.945 1194.06  -2
   6  16  13 445.945 1194.06   1
   6  16  14 3313.55 1047.46  -2
   6  16  14 3313.55 1047.46   1
  -7  16 -13 1964.94 935.717  -2
  -6  16 -14 1964.94 935.717   1
   6  16  15 1741.70 434.128   1
   6  16  15 2093.49 841.435  -2
   6  16  15 2093.49 841.435   1
  -6 -17  14 266.081 384.928   1
  -6 -17  13 360.308 454.531   1
  -6 -17  12 1364.39 637.125   1
  -6 -17  11 491.743 665.092   1
  -6 -17  10 231.501 737.660   1
  -6 -17   9 6472.05 564.948   1
  -6  17   8 2863.43 640.605   1
  -6  17   7 2881.84 699.884   1
  -6  17   6 432.858 830.527   1
  -6  17   5 2547.58 846.798   1
  -6  17   4 72.6312 856.796   1
  -6  17   3 2004.38 863.544   1
  -6  17   2 503.186 649.599   1
  -6  17   1 74.3884 652.972   1
  -6  17   0-115.991 557.987   1
  -6 -17  -1 3516.95 630.527   1
  -6 -17  -2 162.402 617.989   1
  -6 -17  -3 1557.69 618.607   1
  -6 -17  -4 1117.58 602.373   1
  -6 -17  -5 184.969 577.223   1
  -6  17  -6 3494.15 679.011   1
   6  17   7 3050.93 532.034   1
   6  17   8 3784.94 586.531   1
   6  17   9 3037.95 684.815   1
   6  17  10 313.370 616.434   1
   6  17  11 382.327 483.733   1
   6  17  12 394.022 443.181   1
  -6  17 -13-2.26912 474.353   1
   6  17  13 603.487 901.850  -2
   6  17  13 603.487 901.850   1
  -6  18  13 1259.90 593.157   1
  -6 -18  12 373.732 487.391   1
  -6 -18  11 874.514 568.924   1
  -6 -18  10-51.7709 598.075   1
  -6 -18   9 149.809 655.082   1
  -6 -18   8 203.035 472.795   1
  -6  18   7 211.774 578.086   1
  -6 -18   6 2592.25 633.270   1
  -6  18   5 154.322 732.250   1
  -6  18   4 3803.22 780.882   1
  -6  18   3 1473.57 762.890   1
  -6  18   2 741.424 580.317   1
  -6  18   1 340.837 580.441   1
  -6 -18   0 1220.89 549.296   1
  -6 -18  -1-231.769 542.009   1
  -6 -18  -2 723.965 549.766   1
  -6  18  -3-72.9664 535.424   1
  -6  18  -4 8158.42 563.387   1
  -6 -18  -5-155.547 584.443   1
   6  18   6 5221.92 604.296   1
  -6 -18  -7 1101.43 538.293   1
  -6  18  -8 383.179 634.247   1
   6  18   9-132.863 442.526   1
   6  18  10 113.651 408.318   1
  -6  18 -11 393.655 474.469   1
  -6  19  11 562.265 558.411   1
  -6 -19  10 984.327 691.621   1
  -7  18  11 1090.93 864.628  -2
  -6  19  10 1090.93 864.628   1
  -6 -19   9 520.630 513.142   1
  -6 -19   8 6404.02 898.049   1
  -7  18   9 10467.6 1046.64  -2
  -6  19   8 10467.6 1046.64   1
  -6 -19   7 1073.53 487.821   1
  -6 -19   6 4290.47 464.492   1
  -6  19   5 427.286 524.883   1
  -6  19   4-152.508 539.166   1
  -6  19   3 248.979 536.021   1
  -6  19   2 266.510 528.711   1
  -6 -19   1 1137.35 550.751   1
  -6 -19   0 1126.03 560.961   1
  -6 -19  -1 680.350 458.244   1
  -6 -19  -2 3348.41 477.781   1
  -6 -19  -3 3409.16 455.956   1
   6  19   4 1020.15 503.922   1
  -6 -19  -5 418.047 491.763   1
  -6 -19  -6 721.285 458.033   1
  -6  19  -7-59.2141 535.560   1
  -6  19  -8 1477.07 506.093   1
  -6  19  -9 207.025 446.938   1
  -6 -20   7 138.242 487.916   1
  -6 -20   6-95.6079 383.102   1
  -6 -20   5 47.6399 402.532   1
  -6  20   4 1603.08 356.096   1
  -6 -20   3 75.3716 496.637   1
  -6 -20   2-38.5108 502.215   1
  -6  20   1 532.221 598.676   1
  -6  20   0 42.0711 424.032   1
  -6 -20  -1 61.8078 411.959   1
  -6 -20  -2 114.445 347.430   1
  -6 -20  -3 1143.32 393.476   1
  -6 -20  -4 2543.11 389.603   1
   6  20   5 3289.99 444.421   1
  -7   0  23 436.280 636.594   1
  -7   0  21 449.427 842.721   1
  -7   0  19 8183.90 1042.88   1
  -7   0  17 19127.0 736.103   1
  -7   0  15 6272.77 577.832   1
  -7   0  13 6651.09 1221.31   1
  -7   0  11 475.466 1127.38   1
  -7   0   9 827.398 1039.63   1
  -7   0   7 1238.15 660.597   1
  -7   0   5 10997.7 532.486   1
  -7   0   3 217085. 1211.28   1
  -7   0   1 78420.4 805.396   1
   7   0   1 9051.81 409.521   1
   7   0   3-45.9301 572.371   1
   7   0   5 2382.39 651.303   1
  -7   0  -7 6431.84 775.375   1
   7   0   9 12311.8 918.664   1
   7   0  11 1195.64 933.034   1
   7   0  13 31964.4 749.177   1
   7   0  15 2718.51 709.523   1
   7   0  15 2553.82 1986.73  -2
   7   0  15 2553.82 1986.73   1
   7   0  17 717.482 758.552   1
   7   0  19 811.936 1150.16   1
   7   0  21 1087.71 505.993   1
  -7  -1  24 369.703 339.848   1
  -7  -1  23 315.170 430.961   1
  -7   1  22 78.3433 536.935   1
  -7   1  21 404.688 592.863   1
  -7   1  20 1767.97 650.259   1
  -7  -1  19 531.491 703.091   1
  -7   0  19 8517.17 1313.53  -2
  -7   1  19 8517.17 1313.53   1
  -7  -1  18 1731.62 574.261   1
  -7  -1  17 6183.99 528.197   1
  -7   0  17 18748.7 1403.77  -2
  -7   1  17 18748.7 1403.77   1
  -7  -1  16 2518.04 389.627   1
  -7  -1  15 34859.4 485.649   1
  -7   0  15 37508.9 2144.03  -2
  -7   1  15 37508.9 2144.03   1
  -7   1  14 4044.63 353.256   1
  -7  -1  13 1449.07 879.892   1
  -7  -1  12 409.495 914.219   1
  -7  -1  11 1725.06 1133.49   1
  -7   0  11 3162.44 1508.43  -2
  -7   1  11 3162.44 1508.43   1
  -7  -1  10 588.403 746.838   1
  -7   1   9 171.360 569.726   1
  -7  -1   8 37663.8 777.727   1
  -7  -1   7 10627.2 470.081   1
  -7  -1   6 8953.65 365.651   1
  -7  -1   5 51454.2 514.207   1
  -7   1   4 728.249 325.924   1
  -7  -1   3 49.1177 332.688   1
  -7   1   2 474.341 321.162   1
   7   1  -1 69935.3 490.208   1
   7   1   0 3712.44 304.644   1
   7   1   1 16065.9 327.164   1
   7  -1   2 13757.8 374.544   1
   7   1   3 2104.95 335.397   1
   7   1   4 16047.9 461.786   1
   7   1   5 329.489 453.737   1
   7   1   6 246.674 476.546   1
   7   1   7 3364.90 530.679   1
   7   1   8 11272.6 603.110   1
   7   1   9 21177.6 692.694   1
   7   1  10 29140.8 768.702   1
   7   1  11 29914.1 812.930   1
  -7   1 -12 508.589 438.782   1
   7   1  13 1496.87 449.214   1
  -7   1 -14 3561.07 449.933   1
   7   1  14 9347.18 2041.07  -2
   7   1  14 9347.18 2041.07   1
   7   1  15 1774.66 461.410   1
   7   1  15 804.602 1977.32  -2
   7   1  15 804.602 1977.32   1
   7   1  16 600.093 558.108   1
   7   1  17 690.401 584.297   1
   7  -1  18 561.501 717.943   1
   7   1  19 1031.23 668.739   1
   7   1  20 138.180 599.054   1
   7   1  21 140.696 386.293   1
   7   1  22 174.752 416.912   1
  -7  -2  24-515.955 686.288   1
  -7   1  24 362.160 1013.05  -2
  -7   2  24 362.160 1013.05   1
  -7  -2  23 55.4867 484.384   1
  -7   1  23 213.623 1267.33  -2
  -7   2  23 213.623 1267.33   1
  -7  -2  22 1157.41 520.980   1
  -7  -2  21 1148.98 670.852   1
  -7   1  21 1714.23 1089.14  -2
  -7   2  21 1714.23 1089.14   1
  -7   2  20 3515.41 756.693   1
  -7   1  20 3648.01 1216.86  -2
  -7   2  20 3648.01 1216.86   1
  -7  -2  19 133.623 673.766   1
  -7   1  19 573.296 1248.30  -2
  -7   2  19 573.296 1248.30   1
  -7  -2  18 8748.54 668.638   1
  -7   1  18 12004.4 1889.41  -2
  -7   2  18 12004.4 1889.41   1
  -7  -2  17 10119.7 605.483   1
  -7   1  17 15005.6 1122.90  -2
  -7   2  17 15005.6 1122.90   1
  -7  -2  16 9508.35 461.660   1
  -7   1  16 9625.41 1105.44  -2
  -7   2  16 9625.41 1105.44   1
  -7  -2  15 338.963 420.075   1
  -7   1  15 25461.4 1153.82  -2
  -7   2  15 25461.4 1153.82   1
  -7  -2  14 2695.21 406.801   1
  -7   1  14 5530.27 1003.93  -2
  -7   2  14 5530.27 1003.93   1
  -7  -2  13 8600.49 1225.62   1
  -7   1  13 11534.0 1832.89  -2
  -7   2  13 11534.0 1832.89   1
  -7  -2  12 1004.79 1155.56   1
  -7   1  12 815.749 1588.73  -2
  -7   2  12 815.749 1588.73   1
  -7  -2  11 91.8125 1099.27   1
  -7   1  11 1819.13 1499.05  -2
  -7   2  11 1819.13 1499.05   1
  -7   2  10 297.255 593.422   1
  -7  -2   9 8881.21 620.665   1
  -7   2   8 2575.55 573.233   1
  -7  -2   7 9284.58 402.831   1
  -7  -2   6 2982.73 358.506   1
  -7   2   5 1307.48 435.435   1
  -7  -2   4 35922.7 522.676   1
  -7  -2   3 22703.7 462.477   1
   7   2  -2 49825.2 478.911   1
  -7  -2   1 145.414 302.432   1
   7   2   0 24695.0 451.123   1
  -7   2  -1 14660.5 419.432   1
   7   2   2 284.426 317.286   1
   7   2   3 7138.81 355.723   1
   7  -2   4 7388.72 373.637   1
   7   2   5 358.028 403.245   1
   7   2   6 437.323 482.856   1
   7   2   7 4069.86 530.056   1
   7   2   8 11906.7 617.487   1
   7  -2   9 3456.13 587.506   1
   7   2  10 289.196 593.665   1
   7  -2  11 266.959 719.998   1
   7   2  11 2292.98 1916.00  -2
   7   2  11 2292.98 1916.00   1
  -7   2 -12 12771.1 518.666   1
   7   2  12 24727.3 2206.13  -2
   7   2  12 24727.3 2206.13   1
  -7  -2 -13 8743.84 434.586   1
   7   2  13 16664.0 2051.32  -2
   7   2  13 16664.0 2051.32   1
  -7   2 -14 1028.14 415.968   1
   7   2  14 2152.10 1976.01  -2
   7   2  14 2152.10 1976.01   1
   7   2  15 1103.83 434.069   1
   7   2  15 1076.18 1888.02  -2
   7   2  15 1076.18 1888.02   1
   7   2  16 1832.54 608.780   1
   7   2  17 2140.78 651.051   1
   7   2  18 198.127 618.663   1
  -7   2 -19 1341.83 596.268   1
   7  -2  20 328.899 728.346   1
   7   2  21 15.0323 498.391   1
   7   2  22 2037.33 359.926   1
  -7   3  24 158.179 495.158   1
  -7   3  23 2412.24 604.084   1
  -7   2  23 6964.78 1308.41  -2
  -7   3  23 6964.78 1308.41   1
  -7  -3  22 1681.55 552.791   1
  -7   2  22 3363.90 961.239  -2
  -7   3  22 3363.90 961.239   1
  -7  -3  21 195.683 631.912   1
  -7   2  21 1453.23 1094.72  -2
  -7   3  21 1453.23 1094.72   1
  -7   3  20 125.236 615.736   1
  -7   2  20 2568.73 1237.84  -2
  -7   3  20 2568.73 1237.84   1
  -7   3  19 3644.39 673.777   1
  -7   2  19 2987.15 1320.58  -2
  -7   3  19 2987.15 1320.58   1
  -7  -3  18 50.4200 698.810   1
  -7   2  18 5442.31 1333.65  -2
  -7   3  18 5442.31 1333.65   1
  -7  -3  17-230.773 566.661   1
  -7   2  17 7226.64 1348.48  -2
  -7   3  17 7226.64 1348.48   1
  -7   3  16 20417.9 520.869   1
  -7   2  16 26657.6 1454.90  -2
  -7   3  16 26657.6 1454.90   1
  -7  -3  15 68.8149 430.035   1
  -7   2  15 62.7241 1006.76  -2
  -7   3  15 62.7241 1006.76   1
  -7   3  14 5684.36 451.715   1
  -7   2  14 7330.35 1024.91  -2
  -7   3  14 7330.35 1024.91   1
  -7  -3  13 5689.48 863.973   1
  -7  -3  12 391.948 817.840   1
  -7  -3  11 8907.63 862.712   1
  -7   3  10 3888.07 604.456   1
  -7  -3   9 11895.2 517.101   1
  -7  -3   8 36.7632 373.885   1
  -7   3   7 102.962 374.570   1
  -7  -3   6 34919.5 522.540   1
  -7   3   5 5833.46 393.510   1
  -7   3   4 2255.62 426.530   1
   7   3  -3 6119.58 370.089   1
   7   3  -2 23494.0 514.888   1
   7   3  -1 5154.19 384.845   1
   7   3   0 6268.26 388.776   1
   7   3   1 8602.76 407.206   1
   7   3   2 251.264 370.645   1
   7   3   3 66063.5 569.222   1
   7   3   4 4867.44 374.314   1
   7   3   5 41224.1 529.455   1
   7  -3   6 4893.71 459.833   1
   7   3   7 13221.2 587.382   1
   7  -3   8 7036.44 571.070   1
  -7   3  -9 4090.75 853.136   1
   7   3   9 10893.5 1819.23  -2
   7   3   9 10893.5 1819.23   1
  -7   3 -10 18426.4 1007.05   1
   7   3  10 33958.6 1985.99  -2
   7   3  10 33958.6 1985.99   1
  -7   3 -11 1916.64 888.911   1
   7   3  11 3093.82 1937.01  -2
   7   3  11 3093.82 1937.01   1
  -7   3 -12 3437.58 480.125   1
   7   3  12 7030.87 2064.76  -2
   7   3  12 7030.87 2064.76   1
  -7   3 -13 3947.30 507.779   1
   7   3  13 6958.93 1158.45  -2
   7   3  13 6958.93 1158.45   1
   7   3  14 3.78222 459.922   1
   7   3  14-295.550 1397.99  -2
   7   3  14-295.550 1397.99   1
   7   3  15 363.606 433.379   1
   7   3  15 1219.04 1883.54  -2
   7   3  15 1219.04 1883.54   1
   7  -3  16 634.972 749.869   1
   7   3  16 3318.70 2120.64  -2
   7   3  16 3318.70 2120.64   1
   7   3  17 1223.27 663.740   1
   7   3  18-66.2861 631.406   1
   7  -3  19-230.867 657.351   1
   7  -3  20 1440.12 597.181   1
   7  -3  21 84.8460 487.216   1
   7   3  22-77.7706 341.628   1
  -7   4  24 976.672 476.795   1
  -7   4  23 259.469 618.866   1
  -7   4  22 351.175 494.112   1
  -7   4  21 746.102 566.885   1
  -7  -4  20-100.652 566.048   1
  -7  -4  19 3615.25 615.887   1
  -7  -4  18 241.872 548.785   1
  -7   4  17 94.5925 525.833   1
  -7  -4  16 3745.24 459.394   1
  -7  -4  15 4658.29 440.709   1
  -7  -4  14 8651.40 447.938   1
  -7  -4  13 10242.9 432.323   1
  -7  -4  12 3500.34 834.880   1
  -7  -4  11 121.157 501.369   1
  -7  -4  10 1875.52 493.658   1
  -7  -4   9 7435.44 505.313   1
  -7   4   8 11493.8 451.852   1
  -7   4   7 139.656 432.859   1
  -7  -4   6 13385.2 504.200   1
  -7   4   5 487.975 417.636   1
   7   4  -4 21335.4 450.365   1
  -7   3   5 28264.9 1540.08  -2
  -7   4   4 28264.9 1540.08   1
   7   4  -3 15595.8 542.763   1
  -7   3   4 17051.5 1423.53  -2
  -7   4   3 17051.5 1423.53   1
   7   4  -2 405.614 407.746   1
   7   4  -1 14482.5 433.239   1
   7   4   0 199.413 368.902   1
   7   4   1 17984.4 455.513   1
   7   4   2 3739.99 398.093   1
   7   4   3 23026.8 493.697   1
   7   4   4 77713.3 707.810   1
   7   4   5 4211.62 493.786   1
  -7  -4  -5 7089.14 1492.68  -2
  -7  -4  -5 7089.14 1492.68   1
   7   4   6 402.250 424.227   1
  -7  -4  -7 177.000 485.872   1
[truncated: 5,071,645 more chars]
